# Supplementary material for: Towards defining the chloroviruses: a genomic journey through a genus of large DNA viruses
Source: BMC Genomics. 2013 Mar 8;14:158. doi: 10.1186/1471-2164-14-158 (PMC3602175; doi:10.1186/1471-2164-14-158)
Supplement: Additional file 1: Table S1. — 632 Chlorovirus protein families. (XLSX 118 kb) [file 1471-2164-14-158-S1.xlsx]

## Sheet: ANCESTOR4
Cluster ID	Origin	No of members	Predicted function	Member ids
CN0008	CV common ancestor	261	Protein of unknown function (DUF1390)	NC64A_AN69C_086R.1 NC64A_AN69C_198R.1 NC64A_AN69C_735R.1 NC64A_AR158_Ref_C110R NC64A_AR158_Ref_C462L NC64A_AR158_Ref_C645L NC64A_CME6_416R.1 NC64A_CME6_734R.1 NC64A_CviKI_694R.1 NC64A_CvsA1_714R.1 NC64A_IL-3A_079R.1 NC64A_IL-5-2s1_540L.1 NC64A_IL-5-2s1_752L.1 NC64A_KS1B_640R.1 NC64A_MA-1D_405L.1 NC64A_MA-1D_517L.1 NC64A_MA-1D_732L.1 NC64A_MA-1E_799R.1 NC64A_NE-JV-4_518R.1 NC64A_NY-2B_520L.1 NC64A…
CN0012	CV common ancestor	86	Hypothetical protein	NC64A_AN69C_264L.1 NC64A_AR158_Ref_C275L NC64A_CME6_252L.1 NC64A_CviKI_251L.1 NC64A_CvsA1_256L.1 NC64A_IL-3A_252L.1 NC64A_IL-5-2s1_328L.1 NC64A_KS1B_179L.1 NC64A_MA-1D_205L.1 NC64A_MA-1E_290L.1 NC64A_NE-JV-4_265L.1 NC64A_NY-2B_333L.1 NC64A_NY2A_Ref_B298L NC64A_NYs-1_324L.1 NC64A_PBCV1_Ref_A231L Pbi_AP110A_539R.1 Pbi_CVA-1_521R.1 Pbi_CVB-1_528R.1 Pbi_CVG-1_512R.1 Pbi_CVM-1_543R.1 Pbi_CVR-1_534R.1 …
CL0530	CV common ancestor	78	Hypothetical protein	NC64A_AN69C_068R.1 NC64A_AN69C_072R.1 NC64A_AN69C_157R.1 NC64A_AR158_Ref_C024L NC64A_AR158_Ref_C086R NC64A_AR158_Ref_C121R NC64A_CME6_071R.1 NC64A_CME6_076R.1 NC64A_CME6_161R.1 NC64A_CviKI_030R.1 NC64A_CviKI_074R.1 NC64A_CviKI_150R.1 NC64A_CvsA1_030R.1 NC64A_CvsA1_09L.1 NC64A_CvsA1_156R.1 NC64A_IL-3A_063R.1 NC64A_IL-3A_154R.1 NC64A_IL-5-2s1_028L.1 NC64A_IL-5-2s1_150L.1 NC64A_IL-5-2s1_184L.1 NC64A…
CL0822	CV common ancestor	78	Hypothetical protein	NC64A_AN69C_034L.1 NC64A_AN69C_463R.1 NC64A_AR158_Ref_C052L NC64A_AR158_Ref_C498R NC64A_CME6_036L.1 NC64A_CME6_461R.1 NC64A_CviKI_001R.1 NC64A_CviKI_035L.1 NC64A_CviKI_439R.1 NC64A_CvsA1_112L.1 NC64A_CvsA1_454R.1 NC64A_IL-3A_026L.1 NC64A_IL-3A_456R.1 NC64A_IL-5-2s1_212R.1 NC64A_IL-5-2s1_583R.1 NC64A_KS1B_388R.1 NC64A_MA-1D_574R.1 NC64A_MA-1E_025L.1 NC64A_MA-1E_486R.1 NC64A_NE-JV-4_041L.1 NC64A_NE…
CL0349	CV common ancestor	71	Protein with PBCV-specific basic adaptor domain	NC64A_AN69C_530L.1 NC64A_AN69C_679R.1 NC64A_AR158_Ref_C691R NC64A_CME6_493L.1 NC64A_CME6_646R.1 NC64A_CviKI_471L.1 NC64A_CviKI_622R.1 NC64A_CvsA1_487L.1 NC64A_CvsA1_640R.1 NC64A_IL-3A_494L.1 NC64A_IL-3A_636R.1 NC64A_IL-5-2s1_622L.1 NC64A_IL-5-2s1_810R.1 NC64A_KS1B_421L.1 NC64A_KS1B_560R.1 NC64A_MA-1D_614L.1 NC64A_MA-1D_791R.1 NC64A_MA-1E_521L.1 NC64A_MA-1E_581L.1 NC64A_MA-1E_728R.1 NC64A_NE-JV-4_…
CL0338	CV common ancestor	59	Hypothetical protein	NC64A_AN69C_499L.1 NC64A_AN69C_741L.1 NC64A_AR158_Ref_C722R NC64A_AR158_Ref_C771L NC64A_CME6_683R.1 NC64A_CME6_744L.1 NC64A_CviKI_650R.1 NC64A_CviKI_699L.1 NC64A_CvsA1_666R.1 NC64A_CvsA1_719L.1 NC64A_IL-3A_671R.1 NC64A_IL-3A_728L.1 NC64A_IL-5-2s1_900L.1 NC64A_KS1B_645L.1 NC64A_MA-1D_876L.1 NC64A_MA-1E_808L.1 NC64A_NE-JV-4_693R.1 NC64A_NE-JV-4_742L.1 NC64A_NY-2B_888L.1 NC64A_NY2A_Ref_B800R NC64A_N…
CL0449	CV common ancestor	57	Hypothetical protein	NC64A_AN69C_749L.1 NC64A_AN69C_750L.1 NC64A_AR158_Ref_C781L NC64A_AR158_Ref_C783L NC64A_CME6_752L.1 NC64A_CME6_753L.1 NC64A_CviKI_707L.1 NC64A_CviKI_708L.1 NC64A_CvsA1_727L.1 NC64A_CvsA1_728L.1 NC64A_IL-3A_736L.1 NC64A_IL-3A_737L.1 NC64A_IL-5-2s1_911L.1 NC64A_IL-5-2s1_913L.1 NC64A_KS1B_649L.1 NC64A_KS1B_650L.1 NC64A_MA-1D_887L.1 NC64A_MA-1D_889L.1 NC64A_MA-1E_816L.1 NC64A_MA-1E_817L.1 NC64A_NE-JV…
CN0038	CV common ancestor	57	Hypothetical protein	NC64A_AN69C_625R.1 NC64A_AR158_Ref_C595L NC64A_CME6_558L.1 NC64A_CviKI_536L.1 NC64A_CvsA1_553L.1 NC64A_IL-3A_548L.1 NC64A_IL-5-2s1_688L.1 NC64A_KS1B_474L.1 NC64A_MA-1D_675L.1 NC64A_MA-1E_644L.1 NC64A_NE-JV-4_563L.1 NC64A_NY-2B_671L.1 NC64A_NY2A_Ref_B656L NC64A_NYs-1_679L.1 NC64A_PBCV1_Ref_A492L Pbi_AP110A_730L.1 Pbi_CVA-1_726L.1 Pbi_CVB-1_687R.1 Pbi_CVG-1_686L.1 Pbi_CVM-1_733L.1 Pbi_CVR-1_732L.1 …
CL0444	CV common ancestor	55	Hypothetical protein	NC64A_AN69C_733R.1 NC64A_AR158_Ref_C766R NC64A_CME6_732R.1 NC64A_CviKI_693R.1 NC64A_CvsA1_713R.1 NC64A_IL-3A_719R.1 NC64A_IL-5-2s1_895R.1 NC64A_KS1B_639R.1 NC64A_MA-1D_871R.1 NC64A_MA-1E_798R.1 NC64A_NE-JV-4_735R.1 NC64A_NY-2B_880R.1 NC64A_NY2A_Ref_B852R NC64A_NYs-1_878R.1 NC64A_PBCV1_Ref_A645R Pbi_AP110A_163L.1 Pbi_CVA-1_160L.1 Pbi_CVB-1_188L.1 Pbi_CVG-1_154L.1 Pbi_CVM-1_177L.1 Pbi_CVR-1_167L.1 …
CL0271	CV common ancestor	48	Hypothetical protein	NC64A_AN69C_633R.1 NC64A_AR158_Ref_C584L NC64A_CME6_547L.1 NC64A_CviKI_528L.1 NC64A_CvsA1_545L.1 NC64A_IL-3A_539L.1 NC64A_IL-5-2s1_676L.1 NC64A_KS1B_467L.1 NC64A_MA-1D_663L.1 NC64A_MA-1E_636L.1 NC64A_NE-JV-4_551L.1 NC64A_NY-2B_659L.1 NC64A_NY2A_Ref_B645L NC64A_NYs-1_667L.1 NC64A_PBCV1_Ref_A481L OlV1_134c OlV1_135c OsV5_163f OsV5_164f OtV1_141 OtV2_131 Pbi_AP110A_750L.1 Pbi_CVA-1_745L.1 Pbi_CVB-1_…
CL0437	CV common ancestor	48	Hypothetical protein	NC64A_AN69C_724R.1 NC64A_AR158_Ref_C739L NC64A_AR158_Ref_C755R NC64A_CME6_722R.1 NC64A_CviKI_684R.1 NC64A_CvsA1_698R.1 NC64A_IL-3A_710R.1 NC64A_IL-5-2s1_868L.1 NC64A_IL-5-2s1_887R.1 NC64A_KS1B_625R.1 NC64A_MA-1D_848L.1 NC64A_MA-1D_862R.1 NC64A_MA-1E_787R.1 NC64A_NE-JV-4_724R.1 NC64A_NY-2B_846L.1 NC64A_NY-2B_864R.1 NC64A_NY2A_Ref_B823L NC64A_NY2A_Ref_B841R NC64A_NYs-1_856L.1 NC64A_NYs-1_870R.1 NC6…
CL0337	CV common ancestor	46	Hypothetical protein	NC64A_AN69C_497R.1 NC64A_AR158_Ref_C723L NC64A_CME6_684L.1 NC64A_CviKI_651L.1 NC64A_CvsA1_667L.1 NC64A_IL-3A_672L.1 NC64A_IL-5-2s1_852L.1 NC64A_KS1B_593L.1 NC64A_MA-1D_825L.1 NC64A_MA-1E_756L.1 NC64A_NE-JV-4_694L.1 NC64A_NY-2B_828L.1 NC64A_NY2A_Ref_B801L NC64A_NYs-1_833L.1 NC64A_PBCV1_Ref_A602L OlV1_162c OsV5_185r OtV1_161 OtV2_149 Pbi_AP110A_714L.1 Pbi_CVA-1_715L.1 Pbi_CVB-1_694R.1 Pbi_CVG-1_674…
CN0020	CV common ancestor	45	Hypothetical protein	NC64A_AN69C_524R.1 NC64A_AR158_Ref_C698L NC64A_CME6_651L.1 NC64A_CviKI_626L.1 NC64A_CvsA1_647L.1 NC64A_IL-3A_642L.1 NC64A_IL-5-2s1_817L.1 NC64A_KS1B_566L.1 NC64A_MA-1D_799L.1 NC64A_MA-1E_735L.1 NC64A_NE-JV-4_667L.1 NC64A_NY-2B_798L.1 NC64A_NY2A_Ref_B771L NC64A_NYs-1_806L.1 NC64A_PBCV1_Ref_A575L Pbi_AP110A_827L.1 Pbi_CVA-1_833L.1 Pbi_CVB-1_790L.1 Pbi_CVG-1_787L.1 Pbi_CVM-1_831L.1 Pbi_CVR-1_838L.1 …
CL0038	CV common ancestor	44	Hypothetical protein	NC64A_AN69C_249L.1 NC64A_AR158_Ref_C261L NC64A_CME6_236L.1 NC64A_CviKI_236L.1 NC64A_CvsA1_242L.1 NC64A_IL-3A_234L.1 NC64A_IL-5-2s1_308L.1 NC64A_KS1B_165L.1 NC64A_MA-1D_189L.1 NC64A_MA-1E_276L.1 NC64A_NE-JV-4_244L.1 NC64A_NY-2B_317L.1 NC64A_NY2A_Ref_B285L NC64A_NYs-1_299L.1 NC64A_PBCV1_Ref_A214L Pbi_AP110A_346R.1 Pbi_CVA-1_335R.1 Pbi_CVB-1_349R.1 Pbi_CVG-1_338R.1 Pbi_CVM-1_370R.1 Pbi_CVR-1_343R.1 …
CN0041	CV common ancestor	44	Hypothetical protein	NC64A_CvsA1_278R.1 NC64A_MA-1E_313R.1 Pbi_AP110A_684L.1 Pbi_CVA-1_683L.1 Pbi_CVB-1_726R.1 Pbi_CVG-1_645L.1 Pbi_CVM-1_688L.1 Pbi_CVR-1_691L.1 Pbi_CZ-2_649L.1 Pbi_Can18-4_700L.1 Pbi_FR483_Ref_N579L Pbi_Fr5L_659L.1 Pbi_MT325_Ref_M574L Pbi_NE-JV-1_530R.1 Pbi_NW665.2_662L.1 Pbi_OR0704.2.2_651L.1 SAG_ATCV1_Ref_Z725L SAG_Br0604L_823L.1 SAG_Can0610SP_863L.1 SAG_Canal-1_739L.1 SAG_GM0701.1_831L.1 SAG_MN08…
CL0165	CV common ancestor	43	Hypothetical protein	NC64A_AN69C_296R.1 NC64A_AR158_Ref_c307 NC64A_CME6_284R.1 NC64A_CviKI_278R.1 NC64A_CvsA1_283R.1 NC64A_IL-3A_283R.1 NC64A_IL-5-2s1_371R.1 NC64A_KS1B_209R.1 NC64A_MA-1D_240R.1 NC64A_MA-1E_318R.1 NC64A_NE-JV-4_296R.1 NC64A_NY-2B_366R.1 NC64A_NY2A_Ref_B342R NC64A_NYs-1_359R.1 NC64A_PBCV1_Ref_A253R Pbi_AP110A_134R.1 Pbi_CVA-1_131R.1 Pbi_CVB-1_158R.1 Pbi_CVG-1_129R.1 Pbi_CVM-1_147R.1 Pbi_CVR-1_138R.1 P…
CL0304	CV common ancestor	43	Hypothetical protein	NC64A_AN69C_431L.1 NC64A_AR158_Ref_C467L NC64A_CME6_404R.1 NC64A_CviKI_405L.1 NC64A_CvsA1_418L.1 NC64A_IL-3A_425L.1 NC64A_IL-5-2s1_552L.1 NC64A_KS1B_353L.1 NC64A_MA-1D_417L.1 NC64A_MA-1E_442L.1 NC64A_NE-JV-4_427L.1 NC64A_NY-2B_532L.1 NC64A_NY2A_Ref_B525L NC64A_NYs-1_545L.1 NC64A_PBCV1_Ref_A379L Pbi_AP110A_447L.1 Pbi_CVA-1_429L.1 Pbi_CVB-1_438L.1 Pbi_CVG-1_426L.1 Pbi_CVM-1_454L.1 Pbi_CVM-1_455L.1 …
CL0310	CV common ancestor	43	Hypothetical protein	NC64A_AN69C_446R.1 NC64A_AR158_Ref_C483R NC64A_CME6_390L.1 NC64A_CviKI_420R.1 NC64A_CvsA1_439R.1 NC64A_IL-3A_440R.1 NC64A_IL-5-2s1_570R.1 NC64A_KS1B_372R.1 NC64A_MA-1D_434R.1 NC64A_MA-1E_462R.1 NC64A_NE-JV-4_444R.1 NC64A_NY-2B_549R.1 NC64A_NY2A_Ref_B539R NC64A_NYs-1_562R.1 NC64A_PBCV1_Ref_A394R Pbi_AP110A_690L.1 Pbi_CVA-1_691L.1 Pbi_CVB-1_718R.1 Pbi_CVG-1_653L.1 Pbi_CVM-1_695L.1 Pbi_CVR-1_699L.1 …
CL0320	CV common ancestor	43	Hypothetical protein	NC64A_AN69C_460R.1 NC64A_AR158_Ref_C497R NC64A_CME6_374L.1 NC64A_CviKI_437R.1 NC64A_CvsA1_453R.1 NC64A_IL-3A_455R.1 NC64A_IL-5-2s1_582R.1 NC64A_KS1B_385R.1 NC64A_MA-1D_449R.1 NC64A_MA-1E_480R.1 NC64A_MA-1E_482R.1 NC64A_NE-JV-4_459R.1 NC64A_NY-2B_564R.1 NC64A_NY2A_Ref_B553R NC64A_NYs-1_576R.1 NC64A_PBCV1_Ref_A404R Pbi_AP110A_663L.1 Pbi_CVA-1_663L.1 Pbi_CVB-1_741R.1 Pbi_CVG-1_629L.1 Pbi_CVM-1_669L.…
CL0368	CV common ancestor	43	Hypothetical protein	NC64A_AN69C_574L.1 NC64A_AR158_Ref_C638R NC64A_CME6_602R.1 NC64A_CviKI_576R.1 NC64A_CvsA1_593R.1 NC64A_IL-3A_593R.1 NC64A_IL-5-2s1_744R.1 NC64A_KS1B_512R.1 NC64A_MA-1D_725R.1 NC64A_MA-1E_684R.1 NC64A_NE-JV-4_615R.1 NC64A_NY-2B_727R.1 NC64A_NY2A_Ref_B705R NC64A_NYs-1_733R.1 NC64A_PBCV1_Ref_A533R NC64A_PBCV1_Ref_A534R Pbi_AP110A_601R.1 Pbi_CVA-1_591R.1 Pbi_CVB-1_583R.1 Pbi_CVG-1_567R.1 Pbi_CVM-1_60…
CL0369	CV common ancestor	43	Hypothetical protein	NC64A_AN69C_576R.1 NC64A_AR158_Ref_C635L NC64A_CME6_601L.1 NC64A_CviKI_575L.1 NC64A_CvsA1_592L.1 NC64A_IL-3A_592L.1 NC64A_IL-5-2s1_739L.1 NC64A_KS1B_511L.1 NC64A_MA-1D_724L.1 NC64A_MA-1E_566L.1 NC64A_MA-1E_683L.1 NC64A_NE-JV-4_614L.1 NC64A_NY-2B_726L.1 NC64A_NY2A_Ref_B701L NC64A_NYs-1_732L.1 NC64A_PBCV1_Ref_A532L Pbi_AP110A_598L.1 Pbi_CVA-1_589L.1 Pbi_CVB-1_580L.1 Pbi_CVG-1_564L.1 Pbi_CVM-1_601L.…
CL0383	CV common ancestor	43	Hypothetical protein	NC64A_AN69C_613R.1 NC64A_AR158_Ref_C602L NC64A_CME6_566L.1 NC64A_CviKI_542L.1 NC64A_CvsA1_559L.1 NC64A_IL-3A_554L.1 NC64A_IL-3A_556L.1 NC64A_IL-5-2s1_698L.1 NC64A_KS1B_480L.1 NC64A_MA-1D_683L.1 NC64A_MA-1E_650L.1 NC64A_NE-JV-4_572L.1 NC64A_NY-2B_681L.1 NC64A_NY2A_Ref_B667L NC64A_NYs-1_689L.1 NC64A_PBCV1_Ref_A500L Pbi_AP110A_735L.1 Pbi_CVA-1_731L.1 Pbi_CVB-1_681R.1 Pbi_CVG-1_692L.1 Pbi_CVM-1_738L.…
CL0405	CV common ancestor	43	Hypothetical protein	NC64A_AN69C_657R.1 NC64A_AR158_Ref_C560L NC64A_CME6_515L.1 NC64A_CviKI_496L.1 NC64A_CvsA1_515L.1 NC64A_IL-3A_515L.1 NC64A_IL-5-2s1_650L.1 NC64A_KS1B_441L.1 NC64A_MA-1D_638L.1 NC64A_MA-1E_532L.1 NC64A_MA-1E_606L.1 NC64A_NE-JV-4_525L.1 NC64A_NY-2B_634L.1 NC64A_NY2A_Ref_B619L NC64A_NYs-1_642L.1 NC64A_PBCV1_Ref_A454L Pbi_AP110A_812R.1 Pbi_CVA-1_809R.1 Pbi_CVB-1_605L.1 Pbi_CVG-1_763R.1 Pbi_CVM-1_818R.…
CL0418	CV common ancestor	43	Hypothetical protein	NC64A_AN69C_681L.1 NC64A_AR158_Ref_C535R NC64A_CME6_490R.1 NC64A_CviKI_469R.1 NC64A_CvsA1_485R.1 NC64A_IL-3A_491R.1 NC64A_IL-5-2s1_620R.1 NC64A_KS1B_418R.1 NC64A_MA-1D_612R.1 NC64A_MA-1E_579R.1 NC64A_NE-JV-4_497R.1 NC64A_NY-2B_602R.1 NC64A_NY2A_Ref_B587R NC64A_NYs-1_617R.1 NC64A_PBCV1_Ref_A432R NC64A_PBCV1_Ref_a433R Pbi_AP110A_554R.1 Pbi_CVA-1_538R.1 Pbi_CVB-1_545R.1 Pbi_CVG-1_527R.1 Pbi_CVM-1_55…
CL0733	CV common ancestor	43	Hypothetical protein	NC64A_AN69C_189R.1 NC64A_AR158_Ref_C202R NC64A_CME6_190R.1 NC64A_CviKI_179R.1 NC64A_CvsA1_186R.1 NC64A_IL-3A_185R.1 NC64A_IL-5-2s1_238R.1 NC64A_KS1B_118R.1 NC64A_MA-1D_123R.1 NC64A_MA-1E_184R.1 NC64A_MA-1E_200R.1 NC64A_NE-JV-4_195R.1 NC64A_NY-2B_246R.1 NC64A_NY2A_Ref_B215R NC64A_NYs-1_227R.1 NC64A_PBCV1_Ref_A168R Pbi_AP110A_261R.1 Pbi_CVA-1_251R.1 Pbi_CVB-1_268R.1 Pbi_CVG-1_250R.1 Pbi_CVM-1_275R.…
CL0786	CV common ancestor	43	Hypothetical protein	NC64A_AN69C_178R.1 NC64A_AR158_Ref_C195R NC64A_CME6_179R.1 NC64A_CviKI_165R.1 NC64A_CvsA1_174R.1 NC64A_IL-3A_174R.1 NC64A_IL-5-2s1_230R.1 NC64A_KS1B_105R.1 NC64A_MA-1D_115R.1 NC64A_MA-1E_173R.1 NC64A_NE-JV-4_185R.1 NC64A_NY-2B_238R.1 NC64A_NY2A_Ref_B209R NC64A_NYs-1_218R.1 NC64A_PBCV1_Ref_A159R NC64A_PBCV1_Ref_A161R Pbi_AP110A_250R.1 Pbi_CVA-1_240R.1 Pbi_CVB-1_256R.1 Pbi_CVG-1_239R.1 Pbi_CVM-1_25…
CL0003	CV common ancestor	42	Protein with PBCV-specific basic adaptor domain	NC64A_AN69C_240R.1 NC64A_AR158_Ref_C255R NC64A_CME6_228R.1 NC64A_CviKI_227R.1 NC64A_CvsA1_232R.1 NC64A_IL-3A_225R.1 NC64A_IL-5-2s1_302R.1 NC64A_KS1B_156R.1 NC64A_MA-1D_183R.1 NC64A_MA-1E_267R.1 NC64A_NE-JV-4_235R.1 NC64A_NY-2B_311R.1 NC64A_NY2A_Ref_B277R NC64A_NYs-1_293R.1 NC64A_PBCV1_Ref_A205R Pbi_AP110A_359L.1 Pbi_CVA-1_349L.1 Pbi_CVB-1_360L.1 Pbi_CVG-1_347L.1 Pbi_CVM-1_379L.1 Pbi_CVR-1_357L.1 …
CL0030	CV common ancestor	42	Hypothetical protein	NC64A_AN69C_248L.1 NC64A_AR158_Ref_C260L NC64A_CME6_235L.1 NC64A_CviKI_235L.1 NC64A_CvsA1_241L.1 NC64A_IL-3A_233L.1 NC64A_IL-5-2s1_307L.1 NC64A_KS1B_164L.1 NC64A_MA-1D_188L.1 NC64A_MA-1E_275L.1 NC64A_NE-JV-4_243L.1 NC64A_NY-2B_316L.1 NC64A_NY2A_Ref_B284L NC64A_NYs-1_298L.1 NC64A_PBCV1_Ref_A213L Pbi_AP110A_349R.1 Pbi_CVA-1_338R.1 Pbi_CVB-1_350R.1 Pbi_CVG-1_339R.1 Pbi_CVM-1_371R.1 Pbi_CVR-1_346R.1 …
CL0250	CV common ancestor	42	Hypothetical protein	NC64A_AN69C_327R.1 NC64A_AR158_Ref_C334R NC64A_CME6_325R.1 NC64A_CviKI_303R.1 NC64A_CvsA1_312R.1 NC64A_IL-3A_319R.1 NC64A_IL-5-2s1_407R.1 NC64A_KS1B_252R.1 NC64A_MA-1D_275R.1 NC64A_MA-1E_346R.1 NC64A_NE-JV-4_332R.1 NC64A_NY-2B_398R.1 NC64A_NY2A_Ref_B385R NC64A_NYs-1_395R.1 NC64A_PBCV1_Ref_A286R Pbi_AP110A_123L.1 Pbi_CVA-1_116L.1 Pbi_CVB-1_145L.1 Pbi_CVG-1_115L.1 Pbi_CVM-1_135L.1 Pbi_CVR-1_123L.1 …
CL0267	CV common ancestor	42	Hypothetical protein	NC64A_AN69C_346L.1 NC64A_AR158_Ref_C374L NC64A_CME6_341L.1 NC64A_CviKI_319L.1 NC64A_CvsA1_328L.1 NC64A_IL-3A_338L.1 NC64A_IL-5-2s1_446L.1 NC64A_KS1B_278L.1 NC64A_MA-1D_312L.1 NC64A_MA-1E_361L.1 NC64A_NE-JV-4_353L.1 NC64A_NY-2B_429L.1 NC64A_NY2A_Ref_B426L NC64A_NYs-1_432L.1 NC64A_PBCV1_Ref_A301L Pbi_AP110A_113R.1 Pbi_CVA-1_105R.1 Pbi_CVB-1_133R.1 Pbi_CVG-1_108R.1 Pbi_CVM-1_124R.1 Pbi_CVR-1_112R.1 …
CL0270	CV common ancestor	42	Hypothetical protein	NC64A_AN69C_355L.1 NC64A_AR158_Ref_C380L NC64A_CME6_350L.1 NC64A_CviKI_332L.1 NC64A_CvsA1_338L.1 NC64A_IL-3A_347L.1 NC64A_IL-5-2s1_454L.1 NC64A_KS1B_287L.1 NC64A_MA-1D_320L.1 NC64A_MA-1E_371L.1 NC64A_NE-JV-4_362L.1 NC64A_NY-2B_436L.1 NC64A_NY2A_Ref_B432L NC64A_NYs-1_442L.1 NC64A_PBCV1_Ref_A308L Pbi_AP110A_370L.1 Pbi_CVA-1_360L.1 Pbi_CVB-1_374L.1 Pbi_CVG-1_356L.1 Pbi_CVM-1_389L.1 Pbi_CVR-1_368L.1 …
CL0272	CV common ancestor	42	Hypothetical protein	NC64A_AN69C_356L.1 NC64A_AR158_Ref_C381L NC64A_CME6_351L.1 NC64A_CviKI_333L.1 NC64A_CvsA1_340L.1 NC64A_IL-3A_348L.1 NC64A_IL-5-2s1_455L.1 NC64A_KS1B_288L.1 NC64A_MA-1D_321L.1 NC64A_MA-1E_373L.1 NC64A_NE-JV-4_363L.1 NC64A_NY-2B_437L.1 NC64A_NY2A_Ref_B434L NC64A_NYs-1_443L.1 NC64A_PBCV1_Ref_A310L Pbi_AP110A_372L.1 Pbi_CVA-1_362L.1 Pbi_CVB-1_377L.1 Pbi_CVG-1_358L.1 Pbi_CVM-1_391L.1 Pbi_CVR-1_370L.1 …
CL0280	CV common ancestor	42	Hypothetical protein	NC64A_AN69C_370L.1 NC64A_AR158_Ref_C398L NC64A_CME6_365R.1 NC64A_CviKI_347L.1 NC64A_CvsA1_355L.1 NC64A_IL-3A_361L.1 NC64A_IL-5-2s1_475L.1 NC64A_KS1B_302L.1 NC64A_MA-1D_339L.1 NC64A_MA-1E_383L.1 NC64A_NE-JV-4_377L.1 NC64A_NY-2B_456L.1 NC64A_NY2A_Ref_B453L NC64A_NYs-1_466L.1 NC64A_PBCV1_Ref_A322L Pbi_AP110A_388L.1 Pbi_CVA-1_378L.1 Pbi_CVB-1_391L.1 Pbi_CVG-1_370L.1 Pbi_CVM-1_406L.1 Pbi_CVR-1_386L.1 …
CL0291	CV common ancestor	42	Hypothetical protein	NC64A_AN69C_400L.1 NC64A_AR158_Ref_C427L NC64A_CME6_449R.1 NC64A_CviKI_374L.1 NC64A_CvsA1_384L.1 NC64A_IL-3A_391L.1 NC64A_IL-5-2s1_508L.1 NC64A_KS1B_319L.1 NC64A_MA-1D_371L.1 NC64A_MA-1E_411L.1 NC64A_NE-JV-4_394L.1 NC64A_NY-2B_488L.1 NC64A_NY2A_Ref_B485L NC64A_NYs-1_499L.1 NC64A_PBCV1_Ref_A337L Pbi_AP110A_411L.1 Pbi_CVA-1_396L.1 Pbi_CVB-1_411L.1 Pbi_CVG-1_390L.1 Pbi_CVM-1_425L.1 Pbi_CVR-1_404L.1 …
CL0294	CV common ancestor	42	Hypothetical protein	NC64A_AN69C_408L.1 NC64A_AR158_Ref_C437L NC64A_CME6_436R.1 NC64A_CviKI_382L.1 NC64A_CvsA1_392L.1 NC64A_IL-3A_399L.1 NC64A_IL-5-2s1_519L.1 NC64A_KS1B_328L.1 NC64A_MA-1D_382L.1 NC64A_MA-1E_419L.1 NC64A_NE-JV-4_402L.1 NC64A_NY-2B_499L.1 NC64A_NY2A_Ref_B496L NC64A_NYs-1_510L.1 NC64A_PBCV1_Ref_A349L Pbi_AP110A_418L.1 Pbi_CVA-1_405L.1 Pbi_CVB-1_420L.1 Pbi_CVG-1_407L.1 Pbi_CVM-1_435L.1 Pbi_CVR-1_413L.1 …
CL0298	CV common ancestor	42	Hypothetical protein	NC64A_AN69C_415L.1 NC64A_AR158_Ref_C447L NC64A_CME6_424R.1 NC64A_CviKI_391L.1 NC64A_CvsA1_403L.1 NC64A_IL-3A_410L.1 NC64A_IL-5-2s1_526L.1 NC64A_KS1B_339L.1 NC64A_MA-1D_392L.1 NC64A_MA-1E_428L.1 NC64A_NE-JV-4_412L.1 NC64A_NY-2B_506L.1 NC64A_NY2A_Ref_B506L NC64A_NYs-1_520L.1 NC64A_PBCV1_Ref_A357L Pbi_AP110A_426L.1 Pbi_CVA-1_414L.1 Pbi_CVB-1_427L.1 Pbi_CVG-1_415L.1 Pbi_CVM-1_442L.1 Pbi_CVR-1_422L.1 …
CL0311	CV common ancestor	42	Hypothetical protein	NC64A_AN69C_447R.1 NC64A_AR158_Ref_C484R NC64A_CME6_389L.1 NC64A_CviKI_421R.1 NC64A_CvsA1_440R.1 NC64A_IL-3A_441R.1 NC64A_IL-5-2s1_571R.1 NC64A_KS1B_373R.1 NC64A_MA-1D_435R.1 NC64A_MA-1E_463R.1 NC64A_NE-JV-4_445R.1 NC64A_NY-2B_550R.1 NC64A_NY2A_Ref_B540R NC64A_NYs-1_563R.1 NC64A_PBCV1_Ref_A395R Pbi_AP110A_687L.1 Pbi_CVA-1_686L.1 Pbi_CVB-1_723R.1 Pbi_CVG-1_648L.1 Pbi_CVM-1_691L.1 Pbi_CVR-1_694L.1 …
CL0312	CV common ancestor	42	Hypothetical protein	NC64A_AN69C_448L.1 NC64A_AR158_Ref_C485L NC64A_CME6_387R.1 NC64A_CviKI_422L.1 NC64A_CvsA1_441L.1 NC64A_IL-3A_442L.1 NC64A_IL-5-2s1_572L.1 NC64A_KS1B_374L.1 NC64A_MA-1D_436L.1 NC64A_MA-1E_464L.1 NC64A_NE-JV-4_446L.1 NC64A_NY-2B_551L.1 NC64A_NY2A_Ref_B541L NC64A_NYs-1_564L.1 NC64A_PBCV1_Ref_A396L Pbi_AP110A_979R.1 Pbi_CVA-1_982R.1 Pbi_CVB-1_927R.1 Pbi_CVG-1_936R.1 Pbi_CVM-1_963R.1 Pbi_CVR-1_988R.1 …
CL0316	CV common ancestor	42	Hypothetical protein	NC64A_AN69C_455R.1 NC64A_AR158_Ref_C492R NC64A_CME6_379L.1 NC64A_CviKI_431R.1 NC64A_CvsA1_447R.1 NC64A_IL-3A_450R.1 NC64A_IL-5-2s1_576R.1 NC64A_KS1B_380R.1 NC64A_MA-1D_443R.1 NC64A_MA-1E_474R.1 NC64A_NE-JV-4_454R.1 NC64A_NY-2B_558R.1 NC64A_NY2A_Ref_B548R NC64A_NYs-1_570R.1 NC64A_PBCV1_Ref_A400R Pbi_AP110A_674L.1 Pbi_CVA-1_677L.1 Pbi_CVB-1_733R.1 Pbi_CVG-1_638L.1 Pbi_CVM-1_677L.1 Pbi_CVR-1_685L.1 …
CL0318	CV common ancestor	42	Hypothetical protein	NC64A_AN69C_458R.1 NC64A_AR158_Ref_C494R NC64A_CME6_376L.1 NC64A_CviKI_435R.1 NC64A_CvsA1_451R.1 NC64A_IL-3A_453R.1 NC64A_IL-5-2s1_578R.1 NC64A_KS1B_383R.1 NC64A_MA-1D_445R.1 NC64A_MA-1E_478R.1 NC64A_NE-JV-4_457R.1 NC64A_NY-2B_560R.1 NC64A_NY2A_Ref_B550R NC64A_NYs-1_572R.1 NC64A_PBCV1_Ref_A402R Pbi_AP110A_666L.1 Pbi_CVA-1_666L.1 Pbi_CVB-1_738R.1 Pbi_CVG-1_633L.1 Pbi_CVM-1_673L.1 Pbi_CVR-1_674L.1 …
CL0319	CV common ancestor	42	Hypothetical protein	NC64A_AN69C_459R.1 NC64A_AR158_Ref_C496R NC64A_CME6_375L.1 NC64A_CviKI_436R.1 NC64A_CvsA1_452R.1 NC64A_IL-3A_454R.1 NC64A_IL-5-2s1_581R.1 NC64A_KS1B_384R.1 NC64A_MA-1D_448R.1 NC64A_MA-1E_479R.1 NC64A_NE-JV-4_458R.1 NC64A_NY-2B_563R.1 NC64A_NY2A_Ref_B552R NC64A_NYs-1_575R.1 NC64A_PBCV1_Ref_A403R Pbi_AP110A_665L.1 Pbi_CVA-1_665L.1 Pbi_CVB-1_739R.1 Pbi_CVG-1_632L.1 Pbi_CVM-1_672L.1 Pbi_CVR-1_673L.1 …
CL0326	CV common ancestor	42	Hypothetical protein	NC64A_AN69C_472R.1 NC64A_AR158_Ref_C510R NC64A_CME6_468R.1 NC64A_CviKI_448R.1 NC64A_CvsA1_463R.1 NC64A_IL-3A_465R.1 NC64A_IL-5-2s1_594R.1 NC64A_KS1B_395R.1 NC64A_MA-1D_585R.1 NC64A_MA-1E_497R.1 NC64A_NE-JV-4_469R.1 NC64A_NY-2B_575R.1 NC64A_NY2A_Ref_B564R NC64A_NYs-1_590R.1 NC64A_PBCV1_Ref_A412R Pbi_AP110A_565R.1 Pbi_CVA-1_556R.1 Pbi_CVB-1_561R.1 Pbi_CVG-1_539R.1 Pbi_CVM-1_576R.1 Pbi_CVR-1_569R.1 …
CL0327	CV common ancestor	42	Hypothetical protein	NC64A_AN69C_474L.1 NC64A_AR158_Ref_C515L NC64A_CME6_469L.1 NC64A_CviKI_449L.1 NC64A_CvsA1_464L.1 NC64A_IL-3A_467L.1 NC64A_IL-5-2s1_598L.1 NC64A_KS1B_397L.1 NC64A_MA-1D_590L.1 NC64A_MA-1E_499L.1 NC64A_NE-JV-4_471L.1 NC64A_NY-2B_580L.1 NC64A_NY2A_Ref_B568L NC64A_NYs-1_595L.1 NC64A_PBCV1_Ref_A413L Pbi_AP110A_567L.1 Pbi_CVA-1_558L.1 Pbi_CVB-1_563L.1 Pbi_CVG-1_541L.1 Pbi_CVM-1_578L.1 Pbi_CVR-1_571L.1 …
CL0328	CV common ancestor	42	Hypothetical protein	NC64A_AN69C_481R.1 NC64A_AR158_Ref_C736L NC64A_CME6_702L.1 NC64A_CviKI_669L.1 NC64A_CvsA1_682L.1 NC64A_IL-3A_692L.1 NC64A_IL-5-2s1_865L.1 NC64A_KS1B_607L.1 NC64A_MA-1D_845L.1 NC64A_MA-1E_771L.1 NC64A_NE-JV-4_708L.1 NC64A_NY-2B_843L.1 NC64A_NY2A_Ref_B819L NC64A_NYs-1_853L.1 NC64A_PBCV1_Ref_A618L Pbi_AP110A_857L.1 Pbi_CVA-1_862L.1 Pbi_CVB-1_824L.1 Pbi_CVG-1_827L.1 Pbi_CVM-1_860L.1 Pbi_CVR-1_867L.1 …
CL0348	CV common ancestor	42	Hypothetical protein	NC64A_AN69C_527L.1 NC64A_AR158_Ref_C693R NC64A_CME6_647R.1 NC64A_CviKI_623R.1 NC64A_CvsA1_644R.1 NC64A_IL-3A_638R.1 NC64A_IL-5-2s1_812R.1 NC64A_KS1B_563R.1 NC64A_MA-1D_793R.1 NC64A_MA-1E_732R.1 NC64A_NE-JV-4_663R.1 NC64A_NY-2B_793R.1 NC64A_NY2A_Ref_B766R NC64A_NYs-1_800R.1 NC64A_PBCV1_Ref_A572R Pbi_AP110A_821R.1 Pbi_CVA-1_827R.1 Pbi_CVB-1_598L.1 Pbi_CVG-1_781R.1 Pbi_CVM-1_825R.1 Pbi_CVR-1_832R.1 …
CL0354	CV common ancestor	42	Hypothetical protein	NC64A_AN69C_544R.1 NC64A_AR158_Ref_C676L NC64A_CME6_632L.1 NC64A_CviKI_609L.1 NC64A_CvsA1_626L.1 NC64A_IL-3A_622L.1 NC64A_IL-5-2s1_789L.1 NC64A_KS1B_543L.1 NC64A_MA-1D_770L.1 NC64A_MA-1E_716L.1 NC64A_NE-JV-4_646L.1 NC64A_NY-2B_770L.1 NC64A_NY2A_Ref_B751L NC64A_NYs-1_777L.1 NC64A_PBCV1_Ref_A559L Pbi_AP110A_309R.1 Pbi_CVA-1_301R.1 Pbi_CVB-1_315R.1 Pbi_CVG-1_306R.1 Pbi_CVM-1_335R.1 Pbi_CVR-1_309R.1 …
CL0364	CV common ancestor	42	Hypothetical protein	NC64A_AN69C_571R.1 NC64A_AR158_Ref_C648L NC64A_CME6_606L.1 NC64A_CviKI_583L.1 NC64A_CvsA1_600L.1 NC64A_IL-3A_597L.1 NC64A_IL-5-2s1_755L.1 NC64A_KS1B_517L.1 NC64A_MA-1D_735L.1 NC64A_MA-1E_691L.1 NC64A_NE-JV-4_621L.1 NC64A_NY-2B_739L.1 NC64A_NY2A_Ref_B723L NC64A_NYs-1_743L.1 NC64A_PBCV1_Ref_A537L Pbi_AP110A_605L.1 Pbi_CVA-1_600L.1 Pbi_CVB-1_590L.1 Pbi_CVG-1_571L.1 Pbi_CVM-1_608L.1 Pbi_CVR-1_610L.1 …
CL0366	CV common ancestor	42	Hypothetical protein	NC64A_AN69C_572R.1 NC64A_AR158_Ref_C644L NC64A_CME6_605L.1 NC64A_CviKI_581L.1 NC64A_CvsA1_598L.1 NC64A_IL-3A_596L.1 NC64A_IL-5-2s1_751L.1 NC64A_KS1B_515L.1 NC64A_MA-1D_731L.1 NC64A_MA-1E_689L.1 NC64A_NE-JV-4_620L.1 NC64A_NY-2B_735L.1 NC64A_NY2A_Ref_B719L NC64A_NYs-1_739L.1 NC64A_PBCV1_Ref_A536L Pbi_AP110A_604L.1 Pbi_CVA-1_599L.1 Pbi_CVB-1_587L.1 Pbi_CVG-1_570L.1 Pbi_CVM-1_607L.1 Pbi_CVR-1_608L.1 …
CL0367	CV common ancestor	42	Hypothetical protein	NC64A_AN69C_573R.1 NC64A_AR158_Ref_C643L NC64A_CME6_604L.1 NC64A_CviKI_580L.1 NC64A_CvsA1_597L.1 NC64A_IL-3A_595L.1 NC64A_IL-5-2s1_749L.1 NC64A_KS1B_514L.1 NC64A_MA-1D_730L.1 NC64A_MA-1E_688L.1 NC64A_NE-JV-4_619L.1 NC64A_NY-2B_733L.1 NC64A_NY2A_Ref_B710L NC64A_NYs-1_738L.1 NC64A_PBCV1_Ref_A535L Pbi_AP110A_603L.1 Pbi_CVA-1_594L.1 Pbi_CVB-1_585L.1 Pbi_CVG-1_569L.1 Pbi_CVM-1_606L.1 Pbi_CVR-1_603L.1 …
CL0371	CV common ancestor	42	Hypothetical protein	NC64A_AN69C_584L.1 NC64A_AR158_Ref_C627R NC64A_CME6_594R.1 NC64A_CviKI_566R.1 NC64A_CvsA1_583R.1 NC64A_IL-3A_584R.1 NC64A_IL-5-2s1_727R.1 NC64A_KS1B_503R.1 NC64A_MA-1D_712R.1 NC64A_MA-1E_674R.1 NC64A_NE-JV-4_606R.1 NC64A_NY-2B_716R.1 NC64A_NY2A_Ref_B692R NC64A_NYs-1_720R.1 NC64A_PBCV1_Ref_A526R Pbi_AP110A_593R.1 Pbi_CVA-1_583R.1 Pbi_CVB-1_577R.1 Pbi_CVG-1_561R.1 Pbi_CVM-1_598R.1 Pbi_CVR-1_592R.1 …
CL0372	CV common ancestor	42	Hypothetical protein	NC64A_AN69C_586L.1 NC64A_AR158_Ref_C622R NC64A_CME6_591R.1 NC64A_CviKI_563R.1 NC64A_CvsA1_580R.1 NC64A_IL-3A_581R.1 NC64A_IL-5-2s1_724R.1 NC64A_KS1B_500R.1 NC64A_MA-1D_709R.1 NC64A_MA-1E_671R.1 NC64A_NE-JV-4_603R.1 NC64A_NY-2B_709R.1 NC64A_NY2A_Ref_B687R NC64A_NYs-1_717R.1 NC64A_PBCV1_Ref_A523R Pbi_AP110A_589R.1 Pbi_CVA-1_579R.1 Pbi_CVB-1_573R.1 Pbi_CVG-1_556R.1 Pbi_CVM-1_594R.1 Pbi_CVR-1_588R.1 …
CL0379	CV common ancestor	42	Hypothetical protein	NC64A_AN69C_603R.1 NC64A_AR158_Ref_C608L NC64A_CME6_571L.1 NC64A_CviKI_550L.1 NC64A_CvsA1_567L.1 NC64A_IL-3A_563L.1 NC64A_IL-5-2s1_706L.1 NC64A_KS1B_488L.1 NC64A_MA-1D_691L.1 NC64A_MA-1E_658L.1 NC64A_NE-JV-4_581L.1 NC64A_NY-2B_691L.1 NC64A_NY2A_Ref_B672L NC64A_NYs-1_699L.1 NC64A_PBCV1_Ref_A505L Pbi_AP110A_834R.1 Pbi_CVA-1_841R.1 Pbi_CVB-1_796R.1 Pbi_CVG-1_799R.1 Pbi_CVM-1_838R.1 Pbi_CVR-1_846R.1 …
CL0380	CV common ancestor	42	Hypothetical protein	NC64A_AN69C_606R.1 NC64A_AR158_Ref_C605L NC64A_CME6_569L.1 NC64A_CviKI_548L.1 NC64A_CvsA1_565L.1 NC64A_IL-3A_561L.1 NC64A_IL-5-2s1_703L.1 NC64A_KS1B_486L.1 NC64A_MA-1D_688L.1 NC64A_MA-1E_656L.1 NC64A_NE-JV-4_579L.1 NC64A_NY-2B_688L.1 NC64A_NY2A_Ref_B671L NC64A_NYs-1_696L.1 NC64A_PBCV1_Ref_A503L Pbi_AP110A_841R.1 Pbi_CVA-1_847R.1 Pbi_CVB-1_804R.1 Pbi_CVG-1_806R.1 Pbi_CVM-1_845R.1 Pbi_CVR-1_852R.1 …
CL0385	CV common ancestor	42	Hypothetical protein	NC64A_AN69C_616L.1 NC64A_AR158_Ref_C600R NC64A_CME6_563R.1 NC64A_CviKI_539R.1 NC64A_CvsA1_556R.1 NC64A_IL-3A_551R.1 NC64A_IL-5-2s1_695R.1 NC64A_KS1B_478R.1 NC64A_MA-1D_680R.1 NC64A_MA-1E_647R.1 NC64A_NE-JV-4_569R.1 NC64A_NY-2B_678R.1 NC64A_NY2A_Ref_B666R NC64A_NYs-1_686R.1 NC64A_PBCV1_Ref_A497R Pbi_AP110A_734R.1 Pbi_CVA-1_730R.1 Pbi_CVB-1_683L.1 Pbi_CVG-1_691R.1 Pbi_CVM-1_737R.1 Pbi_CVR-1_736R.1 …
CL0392	CV common ancestor	42	Hypothetical protein	NC64A_AN69C_630R.1 NC64A_AR158_Ref_C587L NC64A_CME6_550L.1 NC64A_CviKI_531L.1 NC64A_CvsA1_548L.1 NC64A_IL-3A_542L.1 NC64A_IL-5-2s1_680L.1 NC64A_KS1B_470L.1 NC64A_MA-1D_667L.1 NC64A_MA-1E_639L.1 NC64A_NE-JV-4_554L.1 NC64A_NY-2B_663L.1 NC64A_NY2A_Ref_B650L NC64A_NYs-1_671L.1 NC64A_PBCV1_Ref_A484L Pbi_AP110A_761L.1 Pbi_CVA-1_756L.1 Pbi_CVB-1_653R.1 Pbi_CVG-1_716L.1 Pbi_CVM-1_769L.1 Pbi_CVR-1_761L.1 …
CL0407	CV common ancestor	42	mRNA capping enzyme beta chain	NC64A_AN69C_662L.1 NC64A_AR158_Ref_C556R NC64A_CME6_510R.1 NC64A_CviKI_488R.1 NC64A_CvsA1_504R.1 NC64A_IL-3A_510R.1 NC64A_IL-5-2s1_646R.1 NC64A_KS1B_437R.1 NC64A_MA-1D_634R.1 NC64A_MA-1E_598R.1 NC64A_NE-JV-4_517R.1 NC64A_NY-2B_631R.1 NC64A_NY2A_Ref_B612R NC64A_NYs-1_639R.1 NC64A_PBCV1_Ref_A449R Pbi_AP110A_476L.1 Pbi_CVA-1_453L.1 Pbi_CVB-1_459L.1 Pbi_CVG-1_446L.1 Pbi_CVM-1_484L.1 Pbi_CVR-1_463L.1 …
CL0411	CV common ancestor	42	Hypothetical protein	NC64A_AN69C_670R.1 NC64A_AR158_Ref_C546L NC64A_CME6_505L.1 NC64A_CviKI_483L.1 NC64A_CvsA1_500L.1 NC64A_IL-3A_502L.1 NC64A_IL-5-2s1_638L.1 NC64A_KS1B_432L.1 NC64A_MA-1D_626L.1 NC64A_MA-1E_593L.1 NC64A_NE-JV-4_510L.1 NC64A_NY-2B_620L.1 NC64A_NY2A_Ref_B597L NC64A_NYs-1_631L.1 NC64A_PBCV1_Ref_A444L Pbi_AP110A_489R.1 Pbi_CVA-1_464R.1 Pbi_CVB-1_473R.1 Pbi_CVG-1_458R.1 Pbi_CVM-1_495R.1 Pbi_CVR-1_474R.1 …
CL0412	CV common ancestor	42	Hypothetical protein	NC64A_AN69C_671L.1 NC64A_AR158_Ref_C545R NC64A_CME6_503R.1 NC64A_CviKI_479R.1 NC64A_CvsA1_496R.1 NC64A_IL-3A_500R.1 NC64A_IL-5-2s1_636R.1 NC64A_KS1B_429R.1 NC64A_MA-1D_624R.1 NC64A_MA-1E_589R.1 NC64A_NE-JV-4_508R.1 NC64A_NY-2B_618R.1 NC64A_NY2A_Ref_B596R NC64A_NYs-1_629R.1 NC64A_PBCV1_Ref_A443R Pbi_AP110A_497R.1 Pbi_CVA-1_478R.1 Pbi_CVB-1_482R.1 Pbi_CVG-1_469R.1 Pbi_CVM-1_502R.1 Pbi_CVR-1_491R.1 …
CL0414	CV common ancestor	42	Hypothetical protein	NC64A_AN69C_674R.1 NC64A_AR158_Ref_C543L NC64A_CME6_501L.1 NC64A_CviKI_478L.1 NC64A_CvsA1_494L.1 NC64A_IL-3A_498L.1 NC64A_IL-5-2s1_634L.1 NC64A_KS1B_427L.1 NC64A_MA-1D_622L.1 NC64A_MA-1E_588L.1 NC64A_NE-JV-4_506L.1 NC64A_NY-2B_616L.1 NC64A_NY2A_Ref_B595L NC64A_NYs-1_627L.1 NC64A_PBCV1_Ref_A441L Pbi_AP110A_495L.1 Pbi_CVA-1_472L.1 Pbi_CVB-1_479L.1 Pbi_CVG-1_466L.1 Pbi_CVM-1_500L.1 Pbi_CVR-1_483L.1 …
CL0423	CV common ancestor	42	Hypothetical protein	NC64A_AN69C_690L.1 NC64A_AR158_Ref_C527R NC64A_CME6_483R.1 NC64A_CviKI_462R.1 NC64A_CvsA1_478R.1 NC64A_IL-3A_484R.1 NC64A_IL-5-2s1_612R.1 NC64A_KS1B_412R.1 NC64A_MA-1D_605R.1 NC64A_MA-1E_513R.1 NC64A_NE-JV-4_488R.1 NC64A_NY-2B_594R.1 NC64A_NY2A_Ref_B580R NC64A_NYs-1_608R.1 NC64A_PBCV1_Ref_A426R Pbi_AP110A_525R.1 Pbi_CVA-1_507R.1 Pbi_CVB-1_512R.1 Pbi_CVG-1_497R.1 Pbi_CVM-1_528R.1 Pbi_CVR-1_520R.1 …
CL0424	CV common ancestor	42	Hypothetical protein	NC64A_AN69C_693L.1 NC64A_AR158_Ref_C523R NC64A_CME6_480R.1 NC64A_CviKI_460R.1 NC64A_CvsA1_476R.1 NC64A_IL-3A_480R.1 NC64A_IL-5-2s1_608R.1 NC64A_KS1B_409R.1 NC64A_MA-1D_601R.1 NC64A_MA-1E_511R.1 NC64A_NE-JV-4_484R.1 NC64A_NY-2B_590R.1 NC64A_NY2A_Ref_B576R NC64A_NYs-1_604R.1 NC64A_PBCV1_Ref_A423R Pbi_AP110A_522R.1 Pbi_CVA-1_503R.1 Pbi_CVB-1_510R.1 Pbi_CVG-1_493R.1 Pbi_CVM-1_525R.1 Pbi_CVR-1_516R.1 …
CL0446	CV common ancestor	42	Hypothetical protein	NC64A_AN69C_743L.1 NC64A_AR158_Ref_C772L NC64A_CME6_746L.1 NC64A_CviKI_701L.1 NC64A_CvsA1_721L.1 NC64A_IL-3A_730L.1 NC64A_IL-5-2s1_901L.1 NC64A_KS1B_646L.1 NC64A_MA-1D_877L.1 NC64A_MA-1E_810L.1 NC64A_NE-JV-4_743L.1 NC64A_NY-2B_889L.1 NC64A_NY2A_Ref_B858L NC64A_NYs-1_884L.1 NC64A_PBCV1_Ref_A659L Pbi_AP110A_885R.1 Pbi_CVA-1_897R.1 Pbi_CVB-1_853R.1 Pbi_CVG-1_854R.1 Pbi_CVM-1_890R.1 Pbi_CVR-1_903R.1 …
CL0464	CV common ancestor	42	Hypothetical protein	NC64A_AN69C_089L.1 NC64A_AR158_Ref_C114L NC64A_CME6_092L.1 NC64A_CviKI_087L.1 NC64A_CvsA1_047L.1 NC64A_IL-3A_083L.1 NC64A_IL-5-2s1_158R.1 NC64A_KS1B_034L.1 NC64A_MA-1D_512R.1 NC64A_MA-1E_101L.1 NC64A_NE-JV-4_095L.1 NC64A_NY-2B_143L.1 NC64A_NY2A_Ref_B122L NC64A_NYs-1_116L.1 NC64A_PBCV1_Ref_A081L Pbi_AP110A_010L.1 Pbi_CVA-1_008L.1 Pbi_CVB-1_022L.1 Pbi_CVG-1_008L.1 Pbi_CVM-1_019L.1 Pbi_CVR-1_012L.1 …
CL0472	CV common ancestor	42	Hypothetical protein	NC64A_AN69C_093L.1 NC64A_AR158_Ref_C116L NC64A_CME6_096L.1 NC64A_CviKI_090L.1 NC64A_CvsA1_048L.1 NC64A_IL-3A_087L.1 NC64A_IL-5-2s1_156R.1 NC64A_KS1B_037L.1 NC64A_MA-1D_510R.1 NC64A_MA-1E_105L.1 NC64A_NE-JV-4_99L.1 NC64A_NY-2B_144L.1 NC64A_NY2A_Ref_B124L NC64A_NYs-1_117L.1 NC64A_PBCV1_Ref_A084L Pbi_AP110A_012L.1 Pbi_CVA-1_011L.1 Pbi_CVB-1_024L.1 Pbi_CVG-1_010L.1 Pbi_CVM-1_021L.1 Pbi_CVR-1_015L.1 P…
CL0619	CV common ancestor	42	Hypothetical protein	NC64A_AN69C_148L.1 NC64A_AR158_Ref_C171L NC64A_CME6_153L.1 NC64A_CviKI_141L.1 NC64A_CvsA1_148L.1 NC64A_IL-5-2s1_065L.1 NC64A_KS1B_084L.1 NC64A_MA-1D_084L.1 NC64A_NE-JV-4_152L.1 NC64A_NY-2B_206L.1 NC64A_NY2A_Ref_B181L NC64A_NYs-1_185L.1 NC64A_PBCV1_Ref_A131L Pbi_AP110A_431L.1 Pbi_CVA-1_419L.1 Pbi_CVB-1_432L.1 Pbi_CVG-1_420L.1 Pbi_CVM-1_446L.1 Pbi_CVR-1_427L.1 Pbi_CZ-2_424L.1 Pbi_Can18-4_452L.1 Pbi…
CL0659	CV common ancestor	42	Hypothetical protein	NC64A_AN69C_166L.1 NC64A_AR158_Ref_C187L NC64A_CME6_170L.1 NC64A_CviKI_157L.1 NC64A_CvsA1_166L.1 NC64A_IL-3A_165L.1 NC64A_IL-5-2s1_219L.1 NC64A_KS1B_098L.1 NC64A_MA-1D_104L.1 NC64A_MA-1E_164L.1 NC64A_NE-JV-4_174L.1 NC64A_NY-2B_225L.1 NC64A_NY2A_Ref_B197L NC64A_NYs-1_203L.1 NC64A_PBCV1_Ref_A150L Pbi_AP110A_241L.1 Pbi_CVA-1_233L.1 Pbi_CVB-1_247L.1 Pbi_CVG-1_230L.1 Pbi_CVM-1_250L.1 Pbi_CVR-1_240L.1 …
CL0686	CV common ancestor	42	Hypothetical protein	NC64A_AN69C_176L.1 NC64A_AR158_Ref_C193L NC64A_CME6_177L.1 NC64A_CviKI_163L.1 NC64A_CvsA1_172L.1 NC64A_IL-3A_172L.1 NC64A_IL-5-2s1_228L.1 NC64A_KS1B_103L.1 NC64A_MA-1D_113L.1 NC64A_MA-1E_171L.1 NC64A_NE-JV-4_181L.1 NC64A_NY-2B_236L.1 NC64A_NY2A_Ref_B207L NC64A_NYs-1_216L.1 NC64A_PBCV1_Ref_A157L Pbi_AP110A_245L.1 Pbi_CVA-1_237L.1 Pbi_CVB-1_251L.1 Pbi_CVG-1_234L.1 Pbi_CVM-1_254L.1 Pbi_CVR-1_244L.1 …
CL0897	CV common ancestor	42	Hypothetical protein	NC64A_AN69C_237L.1 NC64A_AR158_Ref_C250L NC64A_CME6_225L.1 NC64A_CviKI_224L.1 NC64A_CvsA1_229L.1 NC64A_IL-3A_222L.1 NC64A_IL-5-2s1_295L.1 NC64A_KS1B_153L.1 NC64A_MA-1D_178L.1 NC64A_MA-1E_264L.1 NC64A_NE-JV-4_232L.1 NC64A_NY-2B_306L.1 NC64A_NY2A_Ref_B273L NC64A_NYs-1_286L.1 NC64A_PBCV1_Ref_A202L Pbi_AP110A_363R.1 Pbi_CVA-1_353R.1 Pbi_CVB-1_364R.1 Pbi_CVG-1_351R.1 Pbi_CVM-1_383R.1 Pbi_CVR-1_361R.1 …
CL0907	CV common ancestor	42	Hypothetical protein	NC64A_AN69C_238R.1 NC64A_AR158_Ref_C252R NC64A_CME6_226R.1 NC64A_CviKI_225R.1 NC64A_CvsA1_230R.1 NC64A_IL-3A_223R.1 NC64A_IL-5-2s1_297R.1 NC64A_KS1B_154R.1 NC64A_MA-1D_180R.1 NC64A_MA-1E_265R.1 NC64A_NE-JV-4_233R.1 NC64A_NY-2B_308R.1 NC64A_NY2A_Ref_B274R NC64A_NYs-1_288R.1 NC64A_PBCV1_Ref_A203R Pbi_AP110A_361L.1 Pbi_CVA-1_351L.1 Pbi_CVB-1_362L.1 Pbi_CVG-1_349L.1 Pbi_CVM-1_381L.1 Pbi_CVR-1_359L.1 …
CL0085	CV common ancestor	41	Hypothetical protein	NC64A_AN69C_263R.1 NC64A_AR158_Ref_C272R NC64A_CME6_251R.1 NC64A_CviKI_250R.1 NC64A_CvsA1_255R.1 NC64A_IL-3A_251R.1 NC64A_IL-5-2s1_321R.1 NC64A_KS1B_178R.1 NC64A_MA-1D_202R.1 NC64A_MA-1E_289R.1 NC64A_NE-JV-4_264R.1 NC64A_NY-2B_331R.1 NC64A_NY2A_Ref_b293R NC64A_NYs-1_317R.1 NC64A_PBCV1_Ref_A230R Pbi_AP110A_291L.1 Pbi_CVA-1_279L.1 Pbi_CVB-1_298L.1 Pbi_CVG-1_277L.1 Pbi_CVM-1_302L.1 Pbi_CVR-1_286L.1 …
CL0105	CV common ancestor	41	Hypothetical protein	NC64A_AN69C_267L.1 NC64A_AR158_Ref_C285L NC64A_CME6_256L.1 NC64A_CviKI_254L.1 NC64A_CvsA1_259L.1 NC64A_IL-3A_256L.1 NC64A_IL-5-2s1_333L.1 NC64A_KS1B_183L.1 NC64A_MA-1D_210L.1 NC64A_MA-1E_293L.1 NC64A_NE-JV-4_269L.1 NC64A_NY-2B_339L.1 NC64A_NY2A_Ref_B303L NC64A_NYs-1_329L.1 NC64A_PBCV1_Ref_A234L Pbi_AP110A_287R.1 Pbi_CVA-1_275R.1 Pbi_CVB-1_294R.1 Pbi_CVG-1_273R.1 Pbi_CVM-1_298R.1 Pbi_CVR-1_282R.1 …
CL0278	CV common ancestor	41	Hypothetical protein	NC64A_AN69C_369R.1 NC64A_AR158_Ref_C397R NC64A_CME6_367L.1 NC64A_CviKI_346R.1 NC64A_CvsA1_354R.1 NC64A_IL-3A_360R.1 NC64A_IL-5-2s1_474R.1 NC64A_KS1B_301R.1 NC64A_MA-1D_337R.1 NC64A_NE-JV-4_376R.1 NC64A_NY-2B_455R.1 NC64A_NY2A_Ref_B451R NC64A_NYs-1_465R.1 NC64A_PBCV1_Ref_A321R Pbi_AP110A_386R.1 Pbi_CVA-1_376R.1 Pbi_CVB-1_390R.1 Pbi_CVG-1_369R.1 Pbi_CVM-1_404R.1 Pbi_CVR-1_384R.1 Pbi_CZ-2_339L.1 Pbi…
CL0282	CV common ancestor	41	Hypothetical protein	NC64A_AN69C_375L.1 NC64A_AR158_Ref_C404L NC64A_CME6_362R.1 NC64A_CviKI_352L.1 NC64A_CvsA1_360L.1 NC64A_IL-3A_366L.1 NC64A_IL-5-2s1_481L.1 NC64A_KS1B_308L.1 NC64A_MA-1D_344L.1 NC64A_MA-1E_388L.1 NC64A_NE-JV-4_382L.1 NC64A_NY-2B_462L.1 NC64A_NY2A_Ref_B457L NC64A_NYs-1_471L.1 NC64A_PBCV1_Ref_A326L Pbi_AP110A_396L.1 Pbi_CVA-1_385L.1 Pbi_CVB-1_399L.1 Pbi_CVG-1_377L.1 Pbi_CVM-1_414L.1 Pbi_CVR-1_393L.1 …
CL0336	CV common ancestor	41	Hypothetical protein	NC64A_AN69C_496L.1 NC64A_AR158_Ref_C725R NC64A_CME6_685R.1 NC64A_CviKI_653R.1 NC64A_CvsA1_668R.1 NC64A_IL-3A_674R.1 NC64A_IL-5-2s1_854R.1 NC64A_KS1B_594R.1 NC64A_MA-1D_827R.1 NC64A_MA-1E_757R.1 NC64A_NE-JV-4_696R.1 NC64A_NY-2B_830R.1 NC64A_NY2A_Ref_B802R NC64A_NYs-1_835R.1 NC64A_PBCV1_Ref_a603R Pbi_AP110A_718R.1 Pbi_CVA-1_716R.1 Pbi_CVB-1_693L.1 Pbi_CVG-1_675R.1 Pbi_CVM-1_724R.1 Pbi_CVR-1_723R.1 …
CL0342	CV common ancestor	41	Hypothetical protein	NC64A_AN69C_097R.1 NC64A_AN69C_510L.1 NC64A_CME6_102R.1 NC64A_CviKI_094R.1 NC64A_CviKI_637R.1 NC64A_CvsA1_053R.1 NC64A_IL-3A_091R.1 NC64A_IL-3A_658R.1 NC64A_KS1B_041R.1 NC64A_KS1B_580R.1 NC64A_MA-1E_109R.1 NC64A_MA-1E_457L.1 NC64A_NE-JV-4_103R.1 NC64A_NE-JV-4_680R.1 NC64A_PBCV1_Ref_A088R Pbi_AP110A_989R.1 Pbi_CVA-1_994R.1 Pbi_CVG-1_946R.1 Pbi_CVM-1_970R.1 Pbi_CVR-1_999R.1 Pbi_CZ-2_950R.1 Pbi_Can1…
CL0351	CV common ancestor	41	Hypothetical protein	NC64A_AN69C_537R.1 NC64A_AR158_Ref_C687L NC64A_CME6_640L.1 NC64A_CviKI_616L.1 NC64A_CvsA1_634L.1 NC64A_IL-3A_630L.1 NC64A_IL-5-2s1_804L.1 NC64A_KS1B_554L.1 NC64A_MA-1D_785L.1 NC64A_NE-JV-4_655L.1 NC64A_NY-2B_785L.1 NC64A_NY2A_Ref_B761L NC64A_NYs-1_792L.1 NC64A_PBCV1_Ref_A567L Pbi_AP110A_297R.1 Pbi_CVA-1_288R.1 Pbi_CVB-1_302R.1 Pbi_CVG-1_291R.1 Pbi_CVM-1_320R.1 Pbi_CVR-1_296R.1 Pbi_CZ-2_255R.1 Pbi…
CL0394	CV common ancestor	41	Hypothetical protein	NC64A_AN69C_634R.1 NC64A_AR158_Ref_C583L NC64A_CME6_546L.1 NC64A_CviKI_527L.1 NC64A_CvsA1_544L.1 NC64A_IL-3A_538L.1 NC64A_IL-5-2s1_675L.1 NC64A_KS1B_466L.1 NC64A_MA-1D_662L.1 NC64A_MA-1E_635L.1 NC64A_NE-JV-4_550L.1 NC64A_NY-2B_658L.1 NC64A_NY2A_Ref_B644L NC64A_NYs-1_666L.1 NC64A_PBCV1_Ref_A480L Pbi_AP110A_748L.1 Pbi_CVA-1_743L.1 Pbi_CVB-1_664R.1 Pbi_CVG-1_703L.1 Pbi_CVM-1_756L.1 Pbi_CVR-1_748L.1 …
CL0425	CV common ancestor	41	Hypothetical protein	NC64A_AN69C_696L.1 NC64A_AR158_Ref_C522R NC64A_CME6_477R.1 NC64A_CviKI_458R.1 NC64A_CvsA1_473R.1 NC64A_IL-3A_477R.1 NC64A_IL-5-2s1_605R.1 NC64A_KS1B_405R.1 NC64A_MA-1D_598R.1 NC64A_MA-1E_509R.1 NC64A_NE-JV-4_481R.1 NC64A_NY-2B_587R.1 NC64A_NY2A_Ref_B575R NC64A_NYs-1_602R.1 NC64A_PBCV1_Ref_A421R Pbi_AP110A_514R.1 Pbi_CVA-1_498R.1 Pbi_CVB-1_506R.1 Pbi_CVG-1_485R.1 Pbi_CVR-1_511R.1 Pbi_CZ-2_506R.1 P…
CL0430	CV common ancestor	41	Hypothetical protein	NC64A_AN69C_084L.1 NC64A_AR158_Ref_C102L NC64A_CME6_087L.1 NC64A_CviKI_083L.1 NC64A_CvsA1_042L.1 NC64A_IL-3A_077L.1 NC64A_IL-5-2s1_171R.1 NC64A_KS1B_027L.1 NC64A_MA-1D_527R.1 NC64A_MA-1E_094L.1 NC64A_NE-JV-4_089L.1 NC64A_NY-2B_124L.1 NC64A_NY2A_Ref_B115L NC64A_NYs-1_103L.1 NC64A_PBCV1_Ref_A077L Pbi_AP110A_966R.1 Pbi_CVA-1_967R.1 Pbi_CVB-1_912R.1 Pbi_CVG-1_917R.1 Pbi_CVM-1_949R.1 Pbi_CVR-1_973R.1 …
CL0633	CV common ancestor	41	Hypothetical protein	NC64A_AN69C_154R.1 NC64A_AR158_Ref_C177R NC64A_CME6_159R.1 NC64A_CviKI_148R.1 NC64A_CvsA1_154R.1 NC64A_IL-3A_151R.1 NC64A_IL-5-2s1_072R.1 NC64A_KS1B_088R.1 NC64A_MA-1D_091R.1 NC64A_MA-1E_155R.1 NC64A_NE-JV-4_160R.1 NC64A_NY-2B_213R.1 NC64A_NY2A_Ref_B187R NC64A_NYs-1_192R.1 NC64A_PBCV1_Ref_A136R Pbi_AP110A_145R.1 Pbi_CVA-1_143R.1 Pbi_CVB-1_171R.1 Pbi_CVG-1_140R.1 Pbi_CVM-1_158R.1 Pbi_CVR-1_150R.1 …
CL0886	CV common ancestor	41	Hypothetical protein	NC64A_AN69C_236L.1 NC64A_AR158_Ref_c248L NC64A_CME6_224L.1 NC64A_CviKI_223L.1 NC64A_CvsA1_228L.1 NC64A_IL-3A_220L.1 NC64A_IL-5-2s1_293L.1 NC64A_KS1B_152L.1 NC64A_MA-1E_263L.1 NC64A_NE-JV-4_230L.1 NC64A_NY-2B_304L.1 NC64A_NY2A_Ref_B272L NC64A_NYs-1_284L.1 NC64A_PBCV1_Ref_A201L Pbi_AP110A_103L.1 Pbi_CVA-1_99L.1 Pbi_CVB-1_128L.1 Pbi_CVG-1_104L.1 Pbi_CVM-1_121L.1 Pbi_CVR-1_106L.1 Pbi_CZ-2_069L.1 Pbi_…
CL0274	CV common ancestor	40	Hypothetical protein	NC64A_AN69C_048R.1 NC64A_AR158_Ref_C062R NC64A_CME6_050R.1 NC64A_CviKI_048R.1 NC64A_CvsA1_126R.1 NC64A_IL-3A_044R.1 NC64A_IL-5-2s1_203L.1 NC64A_MA-1D_563L.1 NC64A_MA-1E_039R.1 NC64A_NE-JV-4_059R.1 NC64A_NY-2B_088R.1 NC64A_NY2A_Ref_B074R NC64A_NYs-1_069R.1 NC64A_PBCV1_Ref_A048R Pbi_AP110A_214R.1 Pbi_CVA-1_208R.1 Pbi_CVB-1_224R.1 Pbi_CVM-1_225R.1 Pbi_CVR-1_213R.1 Pbi_CZ-2_174R.1 Pbi_Can18-4_215R.1 …
CL0374	CV common ancestor	40	Hypothetical protein	NC64A_AN69C_591R.1 NC64A_AR158_Ref_C620L NC64A_CME6_587L.1 NC64A_CviKI_559L.1 NC64A_CvsA1_576L.1 NC64A_IL-3A_577L.1 NC64A_IL-5-2s1_721L.1 NC64A_KS1B_496L.1 NC64A_MA-1D_706L.1 NC64A_MA-1E_667L.1 NC64A_NE-JV-4_596L.1 NC64A_NY-2B_706L.1 NC64A_NY2A_Ref_B684L NC64A_NYs-1_714L.1 NC64A_PBCV1_Ref_A521L Pbi_AP110A_831R.1 Pbi_CVA-1_838R.1 Pbi_CVB-1_794R.1 Pbi_CVG-1_795R.1 Pbi_CVM-1_835R.1 Pbi_CVR-1_843R.1 …
CL0381	CV common ancestor	40	Hypothetical protein	NC64A_AN69C_608R.1 NC64A_AR158_Ref_C604L NC64A_CME6_567L.1 NC64A_CviKI_546L.1 NC64A_CvsA1_563L.1 NC64A_IL-3A_559L.1 NC64A_IL-5-2s1_701L.1 NC64A_KS1B_484L.1 NC64A_MA-1D_686L.1 NC64A_MA-1E_654L.1 NC64A_NE-JV-4_576L.1 NC64A_NY-2B_686L.1 NC64A_NY2A_Ref_B670L NC64A_NYs-1_694L.1 NC64A_PBCV1_Ref_A502L Pbi_AP110A_843R.1 Pbi_CVA-1_849R.1 Pbi_CVB-1_805R.1 Pbi_CVG-1_807R.1 Pbi_CVM-1_847R.1 Pbi_CVR-1_854R.1 …
CL0641	CV common ancestor	40	Hypothetical protein	NC64A_AN69C_158L.1 NC64A_AR158_Ref_C180L NC64A_CME6_162L.1 NC64A_CviKI_151L.1 NC64A_CvsA1_157L.1 NC64A_IL-3A_155L.1 NC64A_IL-5-2s1_075L.1 NC64A_KS1B_091L.1 NC64A_MA-1D_094L.1 NC64A_MA-1E_158L.1 NC64A_NE-JV-4_164L.1 NC64A_NY-2B_216L.1 NC64A_NY2A_Ref_B190L NC64A_NYs-1_195L.1 NC64A_PBCV1_Ref_A139L Pbi_AP110A_224L.1 Pbi_CVA-1_218L.1 Pbi_CVB-1_231L.1 Pbi_CVM-1_235L.1 Pbi_CVR-1_223L.1 Pbi_CZ-2_184L.1 P…
CL0777	CV common ancestor	40	Hypothetical protein	NC64A_AR158_Ref_C634L NC64A_CME6_600L.1 NC64A_CviKI_573L.1 NC64A_CvsA1_590L.1 NC64A_IL-3A_591L.1 NC64A_IL-5-2s1_737L.1 NC64A_MA-1D_722L.1 NC64A_MA-1E_565L.1 NC64A_NE-JV-4_613L.1 NC64A_NY-2B_723L.1 NC64A_NY2A_Ref_B700L NC64A_NYs-1_729L.1 NC64A_PBCV1_Ref_A531L Pbi_AP110A_597L.1 Pbi_CVA-1_585L.1 Pbi_CVB-1_579L.1 Pbi_CVG-1_563L.1 Pbi_CVM-1_600L.1 Pbi_CVR-1_594L.1 Pbi_CZ-2_575L.1 Pbi_Can18-4_611L.1 Pb…
CL0867	CV common ancestor	40	Hypothetical protein	NC64A_AN69C_234R.1 NC64A_AR158_Ref_C244R NC64A_CME6_222R.1 NC64A_CviKI_221R.1 NC64A_CvsA1_226R.1 NC64A_IL-5-2s1_287R.1 NC64A_KS1B_150R.1 NC64A_MA-1D_171R.1 NC64A_NE-JV-4_227R.1 NC64A_NY-2B_298R.1 NC64A_NY2A_Ref_B267R NC64A_NYs-1_277R.1 NC64A_PBCV1_Ref_A199R Pbi_AP110A_022L.1 Pbi_CVA-1_021L.1 Pbi_CVB-1_032L.1 Pbi_CVG-1_024L.1 Pbi_CVM-1_029L.1 Pbi_CVR-1_025L.1 Pbi_CZ-2_019L.1 Pbi_Can18-4_026L.1 Pbi…
CL0314	CV common ancestor	39	Hypothetical protein	NC64A_AN69C_451L.1 NC64A_AR158_Ref_C490L NC64A_CME6_382R.1 NC64A_CviKI_426L.1 NC64A_IL-3A_446L.1 NC64A_IL-5-2s1_574L.1 NC64A_MA-1D_439L.1 NC64A_MA-1E_471L.1 NC64A_NE-JV-4_449L.1 NC64A_NY-2B_555L.1 NC64A_NY2A_Ref_B546L NC64A_PBCV1_Ref_A398L Pbi_AP110A_678R.1 Pbi_CVA-1_681R.1 Pbi_CVB-1_729L.1 Pbi_CVG-1_643R.1 Pbi_CVM-1_682R.1 Pbi_CVR-1_689R.1 Pbi_CZ-2_648R.1 Pbi_Can18-4_698R.1 Pbi_FR483_Ref_N578R P…
CL0432	CV common ancestor	39	Hypothetical protein	NC64A_AN69C_711R.1 NC64A_AR158_Ref_C740L NC64A_CME6_705L.1 NC64A_CviKI_672L.1 NC64A_CvsA1_685L.1 NC64A_CvsA1_704R.1 NC64A_CvsA1_706R.1 NC64A_IL-3A_695L.1 NC64A_KS1B_610L.1 NC64A_NE-JV-4_711L.1 NC64A_NY2A_Ref_B824L NC64A_PBCV1_Ref_A621L Pbi_AP110A_865L.1 Pbi_CVA-1_870L.1 Pbi_CVB-1_832L.1 Pbi_CVG-1_835L.1 Pbi_CVM-1_868L.1 Pbi_CVR-1_875L.1 Pbi_CZ-2_845L.1 Pbi_Can18-4_884L.1 Pbi_FR483_Ref_N732L Pbi_F…
CL0435	CV common ancestor	39	Hypothetical protein	NC64A_AN69C_722R.1 NC64A_AR158_Ref_C753R NC64A_CME6_720R.1 NC64A_CviKI_682R.1 NC64A_CvsA1_695R.1 NC64A_IL-3A_708R.1 NC64A_IL-5-2s1_885R.1 NC64A_KS1B_623R.1 NC64A_MA-1D_860R.1 NC64A_MA-1E_785R.1 NC64A_NE-JV-4_721R.1 NC64A_NY-2B_862R.1 NC64A_NY2A_Ref_B839R NC64A_NYs-1_868R.1 NC64A_PBCV1_Ref_A633R Pbi_AP110A_923L.1 Pbi_CVB-1_874L.1 Pbi_CVG-1_881L.1 Pbi_CVM-1_912L.1 Pbi_CZ-2_884L.1 Pbi_Can18-4_925L.1…
CL0350	CV common ancestor	38	Hypothetical protein	NC64A_AN69C_535R.1 NC64A_AR158_Ref_C688L NC64A_CME6_641L.1 NC64A_CviKI_617L.1 NC64A_CvsA1_636L.1 NC64A_IL-3A_632L.1 NC64A_IL-5-2s1_806L.1 NC64A_KS1B_556L.1 NC64A_MA-1D_787L.1 NC64A_MA-1E_725L.1 NC64A_NE-JV-4_656L.1 NC64A_NY-2B_787L.1 NC64A_NY2A_Ref_B762L NC64A_NYs-1_793L.1 NC64A_PBCV1_Ref_A568L Pbi_AP110A_817L.1 Pbi_CVA-1_823L.1 Pbi_CVB-1_602R.1 Pbi_CVG-1_776L.1 Pbi_Can18-4_829L.1 Pbi_FR483_Ref_N…
CL0389	CV common ancestor	38	Hypothetical protein	NC64A_AN69C_626L.1 NC64A_AR158_Ref_C593R NC64A_CME6_557R.1 NC64A_CviKI_535R.1 NC64A_CvsA1_552R.1 NC64A_IL-3A_547R.1 NC64A_KS1B_473R.1 NC64A_MA-1E_643R.1 NC64A_NE-JV-4_562R.1 NC64A_NY2A_Ref_B655R NC64A_PBCV1_Ref_A491R Pbi_AP110A_737L.1 Pbi_CVA-1_733L.1 Pbi_CVB-1_680R.1 Pbi_CVG-1_694L.1 Pbi_CVM-1_740L.1 Pbi_CVR-1_739L.1 Pbi_CZ-2_697L.1 Pbi_Can18-4_751L.1 Pbi_FR483_Ref_N621L Pbi_Fr5L_704L.1 Pbi_MT32…
CL0436	CV common ancestor	38	Hypothetical protein	NC64A_AN69C_723L.1 NC64A_AR158_Ref_C754L NC64A_CME6_721L.1 NC64A_CviKI_683L.1 NC64A_CvsA1_697L.1 NC64A_IL-3A_709L.1 NC64A_IL-5-2s1_886L.1 NC64A_KS1B_624L.1 NC64A_MA-1D_861L.1 NC64A_MA-1E_786L.1 NC64A_NE-JV-4_723L.1 NC64A_NY-2B_863L.1 NC64A_NY2A_Ref_B840L NC64A_NYs-1_869L.1 NC64A_PBCV1_Ref_A634L Pbi_AP110A_919R.1 Pbi_CVA-1_923R.1 Pbi_CVB-1_869R.1 Pbi_CVG-1_875R.1 Pbi_CVM-1_907R.1 Pbi_CVR-1_929R.1 …
CL0277	CV common ancestor	36	Hypothetical protein	NC64A_AN69C_367R.1 NC64A_AR158_Ref_C396R NC64A_CME6_369L.1 NC64A_CviKI_344R.1 NC64A_CvsA1_352R.1 NC64A_IL-3A_358R.1 NC64A_IL-5-2s1_472R.1 NC64A_KS1B_299R.1 NC64A_MA-1D_336R.1 NC64A_MA-1E_381R.1 NC64A_NE-JV-4_374R.1 NC64A_NY-2B_453R.1 NC64A_NY2A_Ref_B450R NC64A_NYs-1_464R.1 NC64A_PBCV1_Ref_A320R Pbi_AP110A_384R.1 Pbi_CVA-1_374R.1 Pbi_CVB-1_388R.1 Pbi_CVG-1_367R.1 Pbi_CVM-1_402R.1 Pbi_CVR-1_382R.1 …
CL0325	CV common ancestor	36	Hypothetical protein	NC64A_AN69C_471R.1 NC64A_CME6_467R.1 NC64A_CviKI_447R.1 NC64A_CvsA1_462R.1 NC64A_IL-3A_464R.1 NC64A_KS1B_394R.1 NC64A_MA-1E_496R.1 NC64A_NE-JV-4_468R.1 NC64A_PBCV1_Ref_A411R Pbi_AP110A_562R.1 Pbi_CVA-1_553R.1 Pbi_CVB-1_559R.1 Pbi_CVG-1_537R.1 Pbi_CVM-1_573R.1 Pbi_CVR-1_566R.1 Pbi_CZ-2_547R.1 Pbi_Can18-4_579R.1 Pbi_FR483_Ref_N488R Pbi_Fr5L_554R.1 Pbi_MT325_Ref_M479R Pbi_NE-JV-1_519R.1 Pbi_NW665.2_…
CL0488	CV common ancestor	36	Hypothetical protein	NC64A_AR158_Ref_C379L NC64A_CME6_347L.1 NC64A_IL-5-2s1_452L.1 NC64A_KS1B_285L.1 NC64A_MA-1D_318L.1 NC64A_NY-2B_435L.1 NC64A_NY2A_Ref_B431L NC64A_NYs-1_438L.1 NC64A_PBCV1_Ref_A306L Pbi_AP110A_368L.1 Pbi_CVA-1_358L.1 Pbi_CVB-1_369L.1 Pbi_CVG-1_353L.1 Pbi_CVM-1_387L.1 Pbi_CVR-1_366L.1 Pbi_CZ-2_317L.1 Pbi_Can18-4_379L.1 Pbi_FR483_Ref_N321L Pbi_Fr5L_363L.1 Pbi_MT325_Ref_M314L Pbi_NE-JV-1_208R.1 Pbi_NW…
CL0712	CV common ancestor	36	Hypothetical protein	NC64A_AN69C_185L.1 NC64A_AR158_Ref_C197L NC64A_CME6_186L.1 NC64A_CviKI_172L.1 NC64A_CvsA1_181L.1 NC64A_IL-3A_181L.1 NC64A_IL-5-2s1_233L.1 NC64A_KS1B_113L.1 NC64A_MA-1D_118L.1 NC64A_MA-1E_180L.1 NC64A_NE-JV-4_191L.1 NC64A_NY-2B_241L.1 NC64A_NY2A_Ref_B211L NC64A_NYs-1_221L.1 NC64A_PBCV1_Ref_A165L Pbi_AP110A_253L.1 Pbi_CVA-1_243L.1 Pbi_CVB-1_259L.1 Pbi_CVG-1_242L.1 Pbi_CVM-1_261L.1 Pbi_CVR-1_250L.1 …
CL0720	CV common ancestor	35	Hypothetical protein	NC64A_AN69C_186L.1 NC64A_AR158_Ref_C198L NC64A_CME6_187L.1 NC64A_CviKI_174L.1 NC64A_CvsA1_183L.1 NC64A_IL-3A_182L.1 NC64A_IL-5-2s1_234L.1 NC64A_KS1B_115L.1 NC64A_MA-1D_119L.1 NC64A_MA-1E_182L.1 NC64A_NE-JV-4_192L.1 NC64A_NY-2B_242L.1 NC64A_NY2A_Ref_B212L NC64A_NYs-1_222L.1 NC64A_PBCV1_Ref_A165aL Pbi_AP110A_254L.1 Pbi_CVA-1_245L.1 Pbi_CVB-1_260L.1 Pbi_CVG-1_245L.1 Pbi_CVM-1_264L.1 Pbi_CVR-1_252L.1…
CL0370	CV common ancestor	31	Hypothetical protein	NC64A_AN69C_583L.1 NC64A_AR158_Ref_C629R NC64A_CME6_595R.1 NC64A_CviKI_567R.1 NC64A_CvsA1_584R.1 NC64A_IL-3A_585R.1 NC64A_IL-5-2s1_731R.1 NC64A_KS1B_504R.1 NC64A_MA-1D_716R.1 NC64A_MA-1E_675R.1 NC64A_NE-JV-4_607R.1 NC64A_NY-2B_720R.1 NC64A_NY2A_Ref_B694R NC64A_NYs-1_724R.1 NC64A_PBCV1_Ref_A527R Pbi_FR483_Ref_N513R Pbi_MT325_Ref_M504R Pbi_NE-JV-1_553R.1 SAG_ATCV1_Ref_Z480R SAG_Br0604L_563R.1 SAG_C…
CL0501	CV common ancestor	31	Hypothetical protein	NC64A_AR158_Ref_C518R NC64A_CviKI_453R.1 NC64A_CvsA1_468R.1 NC64A_NY2A_Ref_B570R NC64A_PBCV1_Ref_A414R Pbi_AP110A_560R.1 Pbi_CVA-1_551R.1 Pbi_CVB-1_556R.1 Pbi_CVG-1_535R.1 Pbi_CVM-1_571R.1 Pbi_CVR-1_564R.1 Pbi_CZ-2_545R.1 Pbi_Can18-4_577R.1 Pbi_FR483_Ref_N485R Pbi_Fr5L_550R.1 Pbi_MT325_Ref_m477R Pbi_NE-JV-1_516L.1 Pbi_NW665.2_548R.1 Pbi_OR0704.2.2_562R.1 SAG_ATCV1_Ref_Z459L SAG_Br0604L_537L.1 SAG…
CL0264	CV common ancestor	30	Hypothetical protein	NC64A_AN69C_340R.1 NC64A_AR158_Ref_C351R NC64A_CME6_336R.1 NC64A_CviKI_314R.1 NC64A_IL-3A_332R.1 NC64A_IL-5-2s1_425R.1 NC64A_KS1B_263R.1 NC64A_MA-1D_291R.1 NC64A_NE-JV-4_347R.1 NC64A_NY-2B_416R.1 NC64A_NY2A_Ref_B404R NC64A_NYs-1_412R.1 NC64A_PBCV1_Ref_A296R Pbi_AP110A_117L.1 Pbi_FR483_Ref_N086L Pbi_MT325_Ref_M090L Pbi_NE-JV-1_215L.1 Pbi_NW665.2_083L.1 SAG_ATCV1_Ref_Z209R SAG_Br0604L_257R.1 SAG_Ca…
CL0283	CV common ancestor	30	Hypothetical protein	NC64A_AN69C_377L.1 NC64A_AR158_Ref_C406L NC64A_CME6_360R.1 NC64A_CviKI_353L.1 NC64A_CvsA1_361L.1 NC64A_IL-3A_368L.1 NC64A_IL-5-2s1_484L.1 NC64A_KS1B_310L.1 NC64A_MA-1D_347L.1 NC64A_MA-1E_390L.1 NC64A_NE-JV-4_384L.1 NC64A_NY-2B_465L.1 NC64A_NY2A_Ref_B403R NC64A_NY2A_Ref_B458L NC64A_NYs-1_474L.1 NC64A_PBCV1_Ref_A328L Pbi_AP110A_399L.1 Pbi_CVA-1_388L.1 Pbi_CVB-1_402L.1 Pbi_CVG-1_380L.1 Pbi_CVM-1_417…
CL0302	CV common ancestor	30	Hypothetical protein	NC64A_AN69C_427R.1 NC64A_CME6_409L.1 NC64A_CviKI_402R.1 NC64A_CvsA1_415R.1 NC64A_IL-3A_421R.1 NC64A_KS1B_350R.1 NC64A_MA-1D_414R.1 NC64A_MA-1E_439R.1 NC64A_NE-JV-4_423R.1 NC64A_NY-2B_529R.1 NC64A_NYs-1_542R.1 NC64A_PBCV1_Ref_A375R Pbi_AP110A_660R.1 Pbi_CVA-1_659R.1 Pbi_CVB-1_746L.1 Pbi_CVG-1_626R.1 Pbi_CVM-1_666R.1 Pbi_CVR-1_668R.1 Pbi_CZ-2_633R.1 Pbi_Can18-4_682R.1 Pbi_FR483_Ref_N564R Pbi_Fr5L_6…
CL0463	CV common ancestor	30	Hypothetical protein	NC64A_AR158_Ref_C242L NC64A_IL-5-2s1_285L.1 NC64A_MA-1D_169L.1 NC64A_NY-2B_296L.1 NC64A_NY2A_Ref_B264L NC64A_NYs-1_275L.1 NC64A_PBCV1_Ref_A196L Pbi_AP110A_024R.1 Pbi_CVB-1_033R.1 Pbi_CZ-2_021R.1 Pbi_Can18-4_027R.1 Pbi_FR483_Ref_N016R Pbi_Fr5L_054R.1 Pbi_MT325_Ref_M012R Pbi_NE-JV-1_135L.1 Pbi_NW665.2_022R.1 Pbi_OR0704.2.2_024R.1 SAG_ATCV1_Ref_Z786R SAG_Br0604L_908R.1 SAG_Can0610SP_939R.1 SAG_Canal…
CL0496	CV common ancestor	29	Hypothetical protein	NC64A_AR158_Ref_C521L NC64A_MA-1D_596L.1 NC64A_NY2A_Ref_B573L NC64A_PBCV1_Ref_A420L Pbi_AP110A_511L.1 Pbi_CVA-1_495L.1 Pbi_CVB-1_504L.1 Pbi_CVG-1_482L.1 Pbi_CVM-1_516L.1 Pbi_CVR-1_509L.1 Pbi_CZ-2_504L.1 Pbi_FR483_Ref_N445L Pbi_Fr5L_508L.1 Pbi_MT325_Ref_M435L Pbi_NE-JV-1_508R.1 Pbi_NW665.2_496L.1 Pbi_OR0704.2.2_515L.1 SAG_ATCV1_Ref_Z452R SAG_Br0604L_525R.1 SAG_Can0610SP_525R.1 SAG_Canal-1_473R.1 S…
CL0284	CV common ancestor	27	Hypothetical protein	NC64A_AN69C_378R.1 NC64A_CME6_359L.1 NC64A_CviKI_356R.1 NC64A_CvsA1_364R.1 NC64A_IL-3A_369R.1 NC64A_KS1B_311R.1 NC64A_MA-1E_393R.1 NC64A_NE-JV-4_385R.1 NC64A_NY2A_Ref_B460R NC64A_PBCV1_Ref_A329R Pbi_CZ-2_355R.1 Pbi_Fr5L_397R.1 Pbi_NE-JV-1_683R.1 Pbi_OR0704.2.2_352R.1 SAG_ATCV1_Ref_Z254R SAG_Br0604L_306R.1 SAG_Can0610SP_308R.1 SAG_Canal-1_302R.1 SAG_GM0701.1_305R.1 SAG_MN0810.1_337R.1 SAG_MO0605SP…
CL0292	CV common ancestor	27	Hypothetical protein	NC64A_AN69C_403L.1 NC64A_AR158_Ref_C429L NC64A_CME6_445R.1 NC64A_CviKI_377L.1 NC64A_CvsA1_387L.1 NC64A_IL-3A_394L.1 NC64A_IL-5-2s1_510L.1 NC64A_KS1B_322L.1 NC64A_MA-1D_373L.1 NC64A_MA-1E_414L.1 NC64A_NY-2B_490L.1 NC64A_NY2A_Ref_B487L NC64A_NYs-1_501L.1 NC64A_PBCV1_Ref_A341L Pbi_NE-JV-1_693L.1 SAG_ATCV1_Ref_Z009L SAG_Br0604L_013L.1 SAG_Can0610SP_015L.1 SAG_GM0701.1_09L.1 SAG_MN0810.1_016L.1 SAG_MO…
CL0406	CV common ancestor	23	Hypothetical protein	NC64A_AN69C_658R.1 NC64A_CME6_513L.1 NC64A_CviKI_494L.1 NC64A_CvsA1_513L.1 NC64A_IL-3A_514L.1 NC64A_KS1B_440L.1 NC64A_MA-1E_527L.1 NC64A_MA-1E_604L.1 NC64A_NE-JV-4_521L.1 NC64A_PBCV1_Ref_A452L Pbi_AP110A_756R.1 Pbi_CVA-1_751R.1 Pbi_CVB-1_656L.1 Pbi_CVG-1_711R.1 Pbi_CVM-1_764R.1 Pbi_CVR-1_756R.1 Pbi_CZ-2_715R.1 Pbi_Can18-4_765R.1 Pbi_FR483_Ref_N639R Pbi_Fr5L_722R.1 Pbi_MT325_Ref_M634R Pbi_NW665.2_…
CL0487	CV common ancestor	20	Hypothetical protein	NC64A_AN69C_779R.1 NC64A_AR158_Ref_C216L NC64A_CME6_779R.1 NC64A_IL-3A_767R.1 NC64A_IL-5-2s1_258L.1 NC64A_MA-1D_143L.1 NC64A_NE-JV-4_778R.1 NC64A_NY-2B_266L.1 NC64A_NY2A_Ref_B235L NC64A_NYs-1_247L.1 NC64A_PBCV1_Ref_A687R Pbi_AP110A_366L.1 Pbi_CVA-1_357L.1 Pbi_CVB-1_368L.1 Pbi_CVM-1_385L.1 Pbi_CVR-1_365L.1 Pbi_Can18-4_378L.1 Pbi_FR483_Ref_N320L Pbi_MT325_Ref_m826L Pbi_NE-JV-1_487L.1
CL0103	CV common ancestor	19	Hypothetical protein	NC64A_AN69C_266R.1 NC64A_AR158_Ref_C280R NC64A_CME6_255R.1 NC64A_CviKI_253R.1 NC64A_CvsA1_258R.1 NC64A_IL-3A_255R.1 NC64A_IL-5-2s1_332R.1 NC64A_KS1B_181R.1 NC64A_MA-1D_209R.1 NC64A_MA-1E_292R.1 NC64A_NE-JV-4_268R.1 NC64A_NY-2B_338R.1 NC64A_NY2A_Ref_B302R NC64A_NYs-1_328R.1 NC64A_PBCV1_Ref_A233R Pbi_FR483_Ref_N240L Pbi_MT325_Ref_M240L Pbi_NE-JV-1_186R.1 SAG_ATCV1_Ref_Z704L
CL0554	CV common ancestor	19	Hypothetical protein	NC64A_AR158_Ref_C386R NC64A_CME6_356R.1 NC64A_CviKI_340R.1 NC64A_IL-3A_352R.1 NC64A_KS1B_294R.1 NC64A_NY-2B_443R.1 NC64A_NY2A_Ref_b439R NC64A_NYs-1_450R.1 NC64A_PBCV1_Ref_A314R Pbi_CVB-1_383R.1 Pbi_CVM-1_397R.1 Pbi_FR483_Ref_N330R Pbi_MT325_Ref_M323R SAG_ATCV1_Ref_Z230R SAG_Br0604L_282R.1 SAG_Can0610SP_275R.1 SAG_Canal-1_280R.1 SAG_GM0701.1_280R.1 SAG_TN603.4.2_280R.1
CL0377	CV common ancestor	18	Hypothetical protein	NC64A_AN69C_593R.1 NC64A_AR158_Ref_C615L NC64A_CME6_585L.1 NC64A_CviKI_557L.1 NC64A_CvsA1_574L.1 NC64A_IL-3A_575L.1 NC64A_IL-5-2s1_713L.1 NC64A_KS1B_494L.1 NC64A_MA-1D_698L.1 NC64A_MA-1E_557L.1 NC64A_MA-1E_665L.1 NC64A_NE-JV-4_594L.1 NC64A_NY-2B_698L.1 NC64A_NY2A_Ref_b679L NC64A_NYs-1_706L.1 NC64A_PBCV1_Ref_A519L Pbi_FR483_Ref_N288R Pbi_MT325_Ref_M282R
CL0456	CV common ancestor	18	Endonuclease	NC64A_AN69C_771L.1 NC64A_AR158_Ref_C618L NC64A_IL-3A_758L.1 NC64A_IL-5-2s1_716L.1 NC64A_MA-1D_552R.1 NC64A_MA-1D_701L.1 NC64A_NE-JV-4_769L.1 NC64A_NY-2B_701L.1 NC64A_NY2A_Ref_B361R NC64A_NYs-1_080L.1 NC64A_NYs-1_709L.1 Pbi_AP110A_897L.1 Pbi_CVA-1_904L.1 Pbi_CVM-1_897L.1 Pbi_CVR-1_910L.1 Pbi_Can18-4_571R.1 Pbi_FR483_Ref_N751L Pbi_NE-JV-1_064L.1
CL0565	CV common ancestor	18	Hypothetical protein	NC64A_AR158_Ref_C690L NC64A_NY2A_Ref_B763L NC64A_PBCV1_Ref_A570L Pbi_FR483_Ref_N684L Pbi_MT325_Ref_M694L SAG_ATCV1_Ref_Z528L SAG_Br0604L_617L.1 SAG_Can0610SP_636L.1 SAG_Canal-1_561L.1 SAG_GM0701.1_614L.1 SAG_MN0810.1_670L.1 SAG_MO0605SPH_607L.1 SAG_NE-JV-2_655L.1 SAG_NE-JV-3_625L.1 SAG_NTS-1_660L.1 SAG_OR0704.3_624L.1 SAG_TN603.4.2_608L.1 SAG_WI0606_632L.1
CL0499	CV common ancestor	16	Hypothetical protein	NC64A_AN69C_098R.1 NC64A_AR158_Ref_C387R NC64A_CME6_103R.1 NC64A_CviKI_095R.1 NC64A_CvsA1_054R.1 NC64A_IL-3A_092R.1 NC64A_IL-5-2s1_462R.1 NC64A_KS1B_042R.1 NC64A_MA-1D_328R.1 NC64A_MA-1E_110R.1 NC64A_NE-JV-4_104R.1 NC64A_NY-2B_444R.1 NC64A_NY2A_Ref_B441R NC64A_NYs-1_452R.1 NC64A_PBCV1_Ref_A089R SAG_ATCV1_Ref_Z232L
CL0498	CV common ancestor	15	Hypothetical protein	NC64A_IL-5-2s1_607R.1 NC64A_MA-1D_600R.1 NC64A_NY-2B_589R.1 NC64A_PBCV1_Ref_A422aR Pbi_AP110A_519R.1 Pbi_CVA-1_500R.1 Pbi_CVB-1_508R.1 Pbi_CVG-1_490R.1 Pbi_CVM-1_523R.1 Pbi_CVR-1_513R.1 Pbi_CZ-2_508R.1 Pbi_Can18-4_523R.1 Pbi_Fr5L_512R.1 Pbi_NW665.2_502R.1 Pbi_OR0704.2.2_518R.1
CL0358	CV common ancestor	14	Hypothetical protein	NC64A_AN69C_549L.1 NC64A_AR158_Ref_c673R NC64A_CME6_629R.1 NC64A_IL-3A_619R.1 NC64A_IL-5-2s1_785R.1 NC64A_KS1B_540R.1 NC64A_MA-1D_766R.1 NC64A_NE-JV-4_643R.1 NC64A_NY-2B_766R.1 NC64A_NY2A_Ref_b746R NC64A_NYs-1_773R.1 Pbi_FR483_Ref_n405L Pbi_MT325_Ref_m390L SAG_ATCV1_Ref_z731R
CL0807	CV common ancestor	14	Hypothetical protein	NC64A_CviKI_715R.1 SAG_ATCV1_Ref_z076R SAG_Br0604L_081R.1 SAG_Can0610SP_087R.1 SAG_Canal-1_071R.1 SAG_GM0701.1_081R.1 SAG_MN0810.1_092R.1 SAG_MO0605SPH_084R.1 SAG_NE-JV-2_091R.1 SAG_NE-JV-3_091R.1 SAG_NTS-1_091R.1 SAG_OR0704.3_090R.1 SAG_TN603.4.2_082R.1 SAG_WI0606_084R.1
CN0013	CV common ancestor	14	Hypothetical protein	NC64A_AR158_Ref_c320R NC64A_IL-5-2s1_394R.1 NC64A_MA-1D_261R.1 NC64A_NY-2B_385R.1 NC64A_NY2A_Ref_b364R NC64A_NYs-1_381R.1 NC64A_PBCV1_Ref_a281R Pbi_FR483_Ref_n402R Pbi_MT325_Ref_m387R Pbi_MT325_Ref_m648L Pbi_FR483_Ref_n638R Pbi_MT325_Ref_m633R Pbi_FR483_Ref_n163L Pbi_MT325_Ref_m159L
CL0459	CV common ancestor	12	Hypothetical protein	NC64A_AN69C_99R.1 NC64A_AR158_Ref_C123R NC64A_CME6_104R.1 NC64A_CvsA1_055R.1 NC64A_IL-3A_093R.1 NC64A_KS1B_043R.1 NC64A_NE-JV-4_091L.1 NC64A_NE-JV-4_105R.1 NC64A_NY2A_Ref_B117L NC64A_PBCV1_Ref_A090R Pbi_FR483_Ref_N794R SAG_ATCV1_Ref_Z556R
CL0378	CV common ancestor	11	Hypothetical protein	NC64A_AN69C_596L.1 NC64A_CME6_578R.1 NC64A_IL-3A_567R.1 NC64A_MA-1E_552R.1 NC64A_NE-JV-4_586R.1 NC64A_PBCV1_Ref_A512R Pbi_AP110A_906L.1 Pbi_CVA-1_914L.1 Pbi_CVG-1_867L.1 Pbi_CVR-1_920L.1 SAG_NE-JV-2_935R.1
CL0408	CV common ancestor	10	Hypothetical protein	NC64A_AN69C_664L.1 NC64A_CviKI_487R.1 NC64A_IL-3A_507R.1 NC64A_MA-1E_597R.1 NC64A_NE-JV-4_515R.1 Pbi_AP110A_986R.1 Pbi_CVA-1_991R.1 Pbi_CVR-1_996R.1 Pbi_Can18-4_990R.1 Pbi_NE-JV-1_600L.1
CL0759	CV common ancestor	10	Hypothetical protein	NC64A_AN69C_195L.1 NC64A_CME6_196L.1 NC64A_CviKI_188L.1 NC64A_CvsA1_196L.1 NC64A_IL-3A_191L.1 NC64A_KS1B_125L.1 NC64A_MA-1E_191L.1 NC64A_NE-JV-4_201L.1 NC64A_PBCV1_Ref_A174L Pbi_OR0704.2.2_282R.1
CL0263	CV common ancestor	9	Hypothetical protein	NC64A_AN69C_336L.1 NC64A_CME6_413R.1 NC64A_IL-3A_327L.1 NC64A_NE-JV-4_342L.1 NC64A_NY2A_Ref_B397L NC64A_PBCV1_Ref_A368L Pbi_CVB-1_120R.1 Pbi_CVM-1_114R.1 SAG_Canal-1_912L.1
CL0455	CV common ancestor	9	Hypothetical protein	NC64A_AN69C_769R.1 NC64A_AR158_Ref_C800R NC64A_IL-3A_756R.1 NC64A_IL-5-2s1_932R.1 NC64A_MA-1D_908R.1 NC64A_NY-2B_919R.1 NC64A_NY2A_Ref_B871R NC64A_NYs-1_914R.1 Pbi_FR483_Ref_N031L
CL0553	CV common ancestor	9	Hypothetical protein	NC64A_AR158_Ref_C384L NC64A_NY2A_Ref_B437L NC64A_PBCV1_Ref_A313L Pbi_FR483_Ref_N329L Pbi_MT325_Ref_M322L SAG_ATCV1_Ref_Z229L SAG_Canal-1_277L.1 SAG_MN0810.1_295L.1 SAG_OR0704.3_278L.1
CL0562	CV common ancestor	9	Ubiquitin-protein ligase	NC64A_AR158_Ref_C613R NC64A_IL-5-2s1_711R.1 NC64A_MA-1D_696R.1 NC64A_NY-2B_696R.1 NC64A_NY2A_Ref_B677R NC64A_NYs-1_704R.1 Pbi_CVB-1_868L.1 Pbi_CVM-1_906L.1 SAG_Canal-1_923R.1
CL0500	CV common ancestor	7	Hypothetical protein	NC64A_KS1B_271R.1 Pbi_AP110A_543R.1 Pbi_CVG-1_516R.1 Pbi_CVM-1_547R.1 Pbi_Can18-4_552R.1 Pbi_FR483_Ref_N469R SAG_Canal-1_275R.1
CL0540	CV common ancestor	7	Hypothetical protein	NC64A_AR158_Ref_C179R NC64A_NY2A_Ref_B188R NC64A_PBCV1_Ref_A137R SAG_ATCV1_Ref_z733L SAG_MN0810.1_911L.1 SAG_NTS-1_902L.1 SAG_TN603.4.2_876L.1
CL0578	CV common ancestor	7	Hypothetical protein	NC64A_AR158_Ref_c043R NC64A_NY2A_Ref_b046R NC64A_NY2A_Ref_b054R Pbi_CVB-1_102L.1 Pbi_FR483_Ref_n053L Pbi_FR483_Ref_n060L Pbi_MT325_Ref_m062L
CL0801	CV common ancestor	7	Similar to uncharacterized 11.6 kDa protein (Vaccinia virus)	NC64A_AR158_Ref_c578L NC64A_CME6_541L.1 NC64A_NY2A_Ref_b640L NC64A_NY2A_Ref_b642L NC64A_PBCV1_Ref_a477L Pbi_MT325_Ref_m656R SAG_ATCV1_Ref_z034R
CL0580	CV common ancestor	6	Hypothetical protein	NC64A_AR158_Ref_c047R NC64A_NY2A_Ref_b058R NC64A_NYs-1_052R.1 Pbi_FR483_Ref_n042L Pbi_MT325_Ref_m044L Pbi_NE-JV-1_893L.1
CL0710	CV common ancestor	6	Hypothetical protein	NC64A_AR158_Ref_c655R NC64A_IL-5-2s1_766R.1 NC64A_MA-1D_746R.1 NC64A_PBCV1_Ref_a541R Pbi_MT325_Ref_m527R SAG_ATCV1_Ref_z495R
CL0916	CV common ancestor	5	Similar to hypothetical protein MAR_ORF016 (Marseillevirus)	NC64A_CME6_654L.1 NC64A_PBCV1_Ref_A579L Pbi_CVB-1_770L.1 Pbi_CVM-1_456L.1 Pbi_CVM-1_646R.1
CL0028	CV common ancestor	4	Hypothetical protein	NC64A_PBCV1_Ref_A329bR NC64A_PBCV1_Ref_a329cR Pbi_CVB-1_926R.1 SAG_Canal-1_019R.1
CL0223	CV common ancestor	4	Hypothetical protein	NC64A_IL-5-2s1_136R.1 NC64A_MA-1D_487R.1 Pbi_FR483_Ref_n125L Pbi_MT325_Ref_m129L
CL0492	CV common ancestor	4	Hypothetical protein	NC64A_CME6_552L.1 NC64A_PBCV1_Ref_A486L Pbi_AP110A_450R.1 Pbi_MT325_Ref_M379R
CL0660	CV common ancestor	4	Hypothetical protein	NC64A_AR158_Ref_c416R NC64A_NY2A_Ref_b470R Pbi_CVA-1_155R.1 Pbi_CVR-1_162R.1
CL0905	CV common ancestor	4	Hypothetical protein	NC64A_CME6_268R.1 NC64A_PBCV1_Ref_A243R Pbi_FR483_Ref_N099R Pbi_MT325_Ref_M107R
CL0068	CV common ancestor	3	Hypothetical protein	NC64A_CviKI_636R.1 Pbi_FR483_Ref_N562R Pbi_OR0704.2.2_631R.1
CL0906	CV common ancestor	3	Endonuclease CviAII	NC64A_CME6_282R.1 NC64A_PBCV1_Ref_A252R SAG_Canal-1_900L.1
CL0248	CV common ancestor	2	Hypothetical protein	NC64A_NY2A_Ref_b337L SAG_NTS-1_728L.1
CN0005	CV common ancestor - Match virus&cellular	429	Endonuclease with GIY-YIG catalytic domain	NC64A_AN69C_052L.1 NC64A_AN69C_207R.1 NC64A_AN69C_220R.1 NC64A_AN69C_222R.1 NC64A_AN69C_619L.1 NC64A_AR158_Ref_C036L NC64A_AR158_Ref_C157R NC64A_AR158_Ref_C236R NC64A_AR158_Ref_C281R NC64A_AR158_Ref_C339R NC64A_AR158_Ref_C438L NC64A_AR158_Ref_C547L NC64A_AR158_Ref_C569R NC64A_AR158_Ref_C641L NC64A_CME6_326R.1 NC64A_CME6_357L.1 NC64A_CME6_561R.1 NC64A_CME6_739L.1 NC64A_CviKI_052L.1 NC64A_CviKI_177…
CN0001	CV common ancestor- Match cellular	394	Hypothetical protein	NC64A_AN69C_540R.1 NC64A_AR158_Ref_C681L NC64A_CME6_634L.1 NC64A_CviKI_610L.1 NC64A_CviKI_612L.1 NC64A_CvsA1_627L.1 NC64A_IL-3A_624L.1 NC64A_IL-5-2s1_796L.1 NC64A_KS1B_546L.1 NC64A_KS1B_549L.1 NC64A_MA-1D_777L.1 NC64A_MA-1E_717L.1 NC64A_NE-JV-4_648L.1 NC64A_NY-2B_777L.1 NC64A_NY2A_Ref_B756L NC64A_NYs-1_784L.1 NC64A_PBCV1_Ref_A561L Pbi_AP110A_306R.1 Pbi_CVA-1_297R.1 Pbi_CVB-1_310R.1 Pbi_CVG-1_303R…
CN0002	CV common ancestor- Match cellular	270	Protein with PBCV-specific basic adaptor domain	Pbi_AP110A_882L.1 Pbi_CVA-1_894L.1 Pbi_CVB-1_850L.1 Pbi_CVG-1_851L.1 Pbi_CVM-1_887L.1 Pbi_CVR-1_900L.1 Pbi_CZ-2_857L.1 Pbi_Can18-4_903L.1 Pbi_FR483_Ref_N742L Pbi_Fr5L_856L.1 Pbi_MT325_Ref_M753L Pbi_NW665.2_883L.1 Pbi_OR0704.2.2_855L.1 SAG_ATCV1_Ref_Z674L SAG_Br0604L_771L.1 SAG_Can0610SP_805L.1 SAG_Canal-1_684L.1 SAG_GM0701.1_770L.1 SAG_MN0810.1_823L.1 SAG_MO0605SPH_753L.1 SAG_NE-JV-2_812L.1 SAG_N…
CL0511	CV common ancestor- Match cellular	160	Similar to hypothetical protein CHLNCDRAFT_144139 (Chlorella variabilis)	NC64A_AN69C_040R.1 NC64A_AN69C_192R.1 NC64A_AN69C_365R.1 NC64A_AN69C_764R.1 NC64A_AR158_Ref_C057R NC64A_AR158_Ref_C206R NC64A_AR158_Ref_C389R NC64A_CME6_042R.1 NC64A_CME6_193R.1 NC64A_CME6_370L.1 NC64A_CME6_766R.1 NC64A_CviKI_040R.1 NC64A_CviKI_183R.1 NC64A_CviKI_342R.1 NC64A_CviKI_723R.1 NC64A_CvsA1_118R.1 NC64A_CvsA1_190R.1 NC64A_CvsA1_351R.1 NC64A_CvsA1_741R.1 NC64A_IL-3A_036R.1 NC64A_IL-3A_16…
CN0015	CV common ancestor- Match cellular	111	Serine/threonine-protein kinase	Pbi_Can18-4_664R.1 Pbi_Can18-4_665R.1 NC64A_AN69C_315L.1 NC64A_AN69C_329L.1 NC64A_AR158_Ref_C337L NC64A_CME6_315L.1 NC64A_CME6_328L.1 NC64A_CviKI_293L.1 NC64A_CviKI_306L.1 NC64A_CvsA1_299L.1 NC64A_CvsA1_313L.1 NC64A_IL-3A_307L.1 NC64A_IL-3A_321L.1 NC64A_IL-5-2s1_410L.1 NC64A_KS1B_233L.1 NC64A_KS1B_254L.1 NC64A_MA-1D_278L.1 NC64A_MA-1E_335L.1 NC64A_MA-1E_349L.1 NC64A_NE-JV-4_320L.1 NC64A_NE-JV-4_3…
CL0775	CV common ancestor- Match cellular	98	Cellulose synthase catalytic subunit (UDP-forming)	NC64A_AN69C_104R.1 NC64A_AN69C_255R.1 NC64A_AR158_Ref_C265R NC64A_CME6_242R.1 NC64A_CME6_536L.1 NC64A_CviKI_242R.1 NC64A_CviKI_518L.1 NC64A_CvsA1_247R.1 NC64A_CvsA1_535L.1 NC64A_IL-3A_240R.1 NC64A_IL-3A_99R.1 NC64A_IL-5-2s1_313R.1 NC64A_KS1B_046L.1 NC64A_KS1B_170R.1 NC64A_MA-1D_194R.1 NC64A_MA-1E_210R.1 NC64A_MA-1E_281R.1 NC64A_MA-1E_626L.1 NC64A_NE-JV-4_108L.1 NC64A_NE-JV-4_250R.1 NC64A_NY-2B_16…
CN0022	CV common ancestor- Match cellular	85	Protein with chitin binding domain	NC64A_AN69C_285R.1 NC64A_AN69C_395L.1 NC64A_AR158_Ref_C298R NC64A_AR158_Ref_C423L NC64A_CME6_272R.1 NC64A_CME6_451R.1 NC64A_CviKI_269R.1 NC64A_CviKI_370L.1 NC64A_CvsA1_273R.1 NC64A_CvsA1_380L.1 NC64A_IL-3A_274R.1 NC64A_IL-3A_386L.1 NC64A_IL-5-2s1_348R.1 NC64A_IL-5-2s1_503L.1 NC64A_IL-5-2s1_506L.1 NC64A_KS1B_200R.1 NC64A_KS1B_314L.1 NC64A_MA-1D_224R.1 NC64A_MA-1D_367L.1 NC64A_MA-1E_308R.1 NC64A_MA…
CN0032	CV common ancestor- Match cellular	73	Glutaredoxin	Pbi_AP110A_290L.1 Pbi_CVA-1_278L.1 Pbi_CVB-1_297L.1 Pbi_CVG-1_276L.1 Pbi_CVM-1_301L.1 Pbi_CVR-1_285L.1 Pbi_CZ-2_245L.1 Pbi_Can18-4_299L.1 Pbi_FR483_Ref_N241L Pbi_Fr5L_277L.1 Pbi_MT325_Ref_M241L Pbi_NW665.2_262L.1 Pbi_OR0704.2.2_238L.1 SAG_ATCV1_Ref_Z143R SAG_Br0604L_168R.1 SAG_Can0610SP_166R.1 SAG_Canal-1_184R.1 SAG_GM0701.1_174R.1 SAG_MN0810.1_199R.1 SAG_MO0605SPH_176R.1 SAG_NE-JV-2_182R.1 SAG_N…
CN0033	CV common ancestor- Match cellular	63	Thioredoxin	NC64A_AN69C_689R.1 NC64A_AR158_Ref_C528L NC64A_CME6_484L.1 NC64A_CviKI_463L.1 NC64A_CvsA1_479L.1 NC64A_IL-3A_485L.1 NC64A_IL-5-2s1_613L.1 NC64A_KS1B_413L.1 NC64A_MA-1D_606L.1 NC64A_MA-1E_514L.1 NC64A_NE-JV-4_489L.1 NC64A_NY-2B_595L.1 NC64A_NY2A_Ref_B581L NC64A_NYs-1_609L.1 NC64A_PBCV1_Ref_A427L Pbi_AP110A_526L.1 Pbi_AP110A_530L.1 Pbi_CVA-1_508L.1 Pbi_CVA-1_512L.1 Pbi_CVB-1_513L.1 Pbi_CVB-1_517L.1…
CL0287	CV common ancestor- Match cellular	54	UDP-N-acetyl-D-mannosamine dehydrogenase / UDP-glucose 6-dehydrogenase	NC64A_AN69C_384R.1 NC64A_AN69C_487R.1 NC64A_AR158_Ref_C413R NC64A_AR158_Ref_C729L NC64A_CME6_693L.1 NC64A_CviKI_359R.1 NC64A_CviKI_662L.1 NC64A_CvsA1_368R.1 NC64A_IL-3A_375R.1 NC64A_IL-3A_685L.1 NC64A_IL-5-2s1_492R.1 NC64A_IL-5-2s1_858L.1 NC64A_MA-1D_355R.1 NC64A_MA-1D_838L.1 NC64A_MA-1E_396R.1 NC64A_NY-2B_473R.1 NC64A_NY-2B_836L.1 NC64A_NY2A_Ref_B465R NC64A_NYs-1_483R.1 NC64A_NYs-1_846L.1 NC64A_…
CL0332	CV common ancestor- Match cellular	51	Ankyrin repeat-containing protein	NC64A_AN69C_489L.1 NC64A_AR158_Ref_C728R NC64A_CME6_691R.1 NC64A_CviKI_659R.1 NC64A_CvsA1_674R.1 NC64A_IL-3A_683R.1 NC64A_IL-5-2s1_857R.1 NC64A_KS1B_600R.1 NC64A_MA-1D_836R.1 NC64A_MA-1E_763R.1 NC64A_NE-JV-4_702R.1 NC64A_NY-2B_834R.1 NC64A_NY2A_Ref_B812R NC64A_NYs-1_844R.1 NC64A_PBCV1_Ref_A607R Pbi_AP110A_844R.1 Pbi_AP110A_845R.1 Pbi_CVA-1_850R.1 Pbi_CVA-1_851R.1 Pbi_CVB-1_806R.1 Pbi_CVB-1_807R.1…
CL0089	CV common ancestor- Match cellular	50	Hypothetical protein	NC64A_AR158_Ref_c040R NC64A_AR158_Ref_c041R NC64A_AR158_Ref_c042R NC64A_AR158_Ref_c045R NC64A_NY2A_Ref_b043R NC64A_NY2A_Ref_b044R NC64A_NY2A_Ref_b045R NC64A_NY2A_Ref_b050R NC64A_NY2A_Ref_b051R NC64A_NY2A_Ref_b052R NC64A_NY2A_Ref_b053R NC64A_NY2A_Ref_b056R NC64A_NYs-1_045R.1 Pbi_AP110A_085L.1 Pbi_CVA-1_068L.1 Pbi_CVB-1_096L.1 Pbi_CVB-1_097L.1 Pbi_CVG-1_065L.1 Pbi_CVM-1_098L.1 Pbi_CVR-1_073L.1 Pbi_…
CL0417	CV common ancestor- Match cellular	49	Chromosomal protein MC1a	NC64A_AN69C_678R.1 NC64A_AR158_Ref_C537L NC64A_CME6_496L.1 NC64A_CviKI_473L.1 NC64A_CvsA1_489L.1 NC64A_IL-3A_495L.1 NC64A_IL-5-2s1_624L.1 NC64A_KS1B_422L.1 NC64A_MA-1D_616L.1 NC64A_MA-1E_522L.1 NC64A_MA-1E_583L.1 NC64A_NE-JV-4_501L.1 NC64A_NY-2B_606L.1 NC64A_NY2A_Ref_B591L NC64A_NYs-1_621L.1 NC64A_PBCV1_Ref_A437L Pbi_AP110A_558L.1 Pbi_AP110A_559L.1 Pbi_CVA-1_549L.1 Pbi_CVB-1_555L.1 Pbi_CVG-1_533L…
CL0259	CV common ancestor- Match cellular	44	Chitosanase	NC64A_AN69C_331L.1 NC64A_AR158_Ref_C342L NC64A_CME6_331L.1 NC64A_CviKI_309L.1 NC64A_CvsA1_318L.1 NC64A_IL-3A_323L.1 NC64A_IL-5-2s1_415L.1 NC64A_KS1B_257L.1 NC64A_KS1B_260L.1 NC64A_MA-1D_283L.1 NC64A_MA-1E_352L.1 NC64A_NE-JV-4_337L.1 NC64A_NY-2B_406L.1 NC64A_NY2A_Ref_B393L NC64A_NYs-1_403L.1 NC64A_PBCV1_Ref_A292L Pbi_AP110A_122R.1 Pbi_CVA-1_114R.1 Pbi_CVB-1_143R.1 Pbi_CVG-1_113R.1 Pbi_CVM-1_133R.1…
CL0269	CV common ancestor- Match cellular	44	Dual specificity protein phosphatase 16 / Mitogen-activated protein kinase phosphatase 7	NC64A_AN69C_351L.1 NC64A_AR158_Ref_C378L NC64A_CME6_346L.1 NC64A_CviKI_324L.1 NC64A_CviKI_328L.1 NC64A_CvsA1_333L.1 NC64A_IL-3A_343L.1 NC64A_IL-5-2s1_450L.1 NC64A_KS1B_283L.1 NC64A_MA-1D_316L.1 NC64A_MA-1E_366L.1 NC64A_NE-JV-4_358L.1 NC64A_NY-2B_433L.1 NC64A_NY2A_Ref_B430L NC64A_NYs-1_436L.1 NC64A_PBCV1_Ref_A305L Pbi_AP110A_364L.1 Pbi_CVA-1_354L.1 Pbi_CVB-1_365L.1 Pbi_CVG-1_352L.1 Pbi_CVM-1_384L.…
CL0421	CV common ancestor- Match cellular	44	Hypothetical protein	NC64A_AN69C_687R.1 NC64A_AR158_Ref_C531L NC64A_CME6_487L.1 NC64A_CviKI_466L.1 NC64A_CvsA1_482L.1 NC64A_IL-3A_487L.1 NC64A_IL-5-2s1_616L.1 NC64A_KS1B_415L.1 NC64A_MA-1D_608L.1 NC64A_MA-1E_576L.1 NC64A_NE-JV-4_491L.1 NC64A_NY-2B_598L.1 NC64A_NY2A_Ref_B583L NC64A_NYs-1_612L.1 NC64A_PBCV1_Ref_A429L Pbi_AP110A_533L.1 Pbi_CVA-1_515L.1 Pbi_CVB-1_522L.1 Pbi_CVG-1_505L.1 Pbi_CVM-1_536L.1 Pbi_CVR-1_528L.1 …
CL0441	CV common ancestor- Match cellular	44	N-carbamoylputrescine amidase]	NC64A_AN69C_085R.1 NC64A_AR158_Ref_C104R NC64A_CME6_088R.1 NC64A_CviKI_084R.1 NC64A_CvsA1_043R.1 NC64A_IL-3A_078R.1 NC64A_IL-5-2s1_164L.1 NC64A_KS1B_028R.1 NC64A_MA-1D_521L.1 NC64A_MA-1E_095R.1 NC64A_NE-JV-4_090R.1 NC64A_NY-2B_127R.1 NC64A_NY2A_Ref_B116R NC64A_NYs-1_106R.1 NC64A_PBCV1_Ref_A078R Pbi_AP110A_130L.1 Pbi_CVA-1_123L.1 Pbi_CVB-1_155L.1 Pbi_CVG-1_122L.1 Pbi_CVM-1_142L.1 Pbi_CVR-1_130L.1 …
CL0442	CV common ancestor- Match cellular	44	Hypothetical protein	NC64A_AN69C_731R.1 NC64A_AR158_Ref_C763R NC64A_CME6_730R.1 NC64A_CviKI_691R.1 NC64A_CvsA1_711R.1 NC64A_IL-3A_717R.1 NC64A_IL-5-2s1_893R.1 NC64A_KS1B_635R.1 NC64A_MA-1D_869R.1 NC64A_MA-1E_796R.1 NC64A_NE-JV-4_733R.1 NC64A_NY-2B_871R.1 NC64A_NY2A_Ref_B847R NC64A_NYs-1_876R.1 NC64A_PBCV1_Ref_A643R Pbi_AP110A_903L.1 Pbi_CVA-1_910L.1 Pbi_CVB-1_865L.1 Pbi_CVG-1_860L.1 Pbi_CVM-1_902L.1 Pbi_CVR-1_916L.1 …
CL0447	CV common ancestor- Match cellular	44	Protein of Mpv17 / PMP22 family	NC64A_AN69C_746L.1 NC64A_AR158_Ref_C773L NC64A_CME6_749L.1 NC64A_CviKI_704L.1 NC64A_CvsA1_724L.1 NC64A_IL-3A_734L.1 NC64A_IL-5-2s1_902L.1 NC64A_IL-5-2s1_903L.1 NC64A_KS1B_648L.1 NC64A_MA-1D_878L.1 NC64A_MA-1D_879L.1 NC64A_MA-1E_814L.1 NC64A_NE-JV-4_746L.1 NC64A_NY-2B_890L.1 NC64A_NY2A_Ref_B859L NC64A_NYs-1_885L.1 NC64A_PBCV1_Ref_A662L Pbi_AP110A_217L.1 Pbi_CVA-1_210L.1 Pbi_CVB-1_226L.1 Pbi_CVG-1_…
CL0794	CV common ancestor- Match cellular	44	Similar to uncharacterized protein yloA (Bacillus subtilis)	NC64A_AN69C_203R.1 NC64A_CME6_202R.1 NC64A_CviKI_193R.1 NC64A_CvsA1_199R.1 NC64A_IL-3A_195R.1 NC64A_KS1B_131R.1 NC64A_MA-1E_193R.1 NC64A_NE-JV-4_204R.1 NC64A_PBCV1_Ref_A180R OlV1_212 OsV5_235f OtV1_203 OtV2_199 Pbi_AP110A_940L.1 Pbi_CVA-1_941L.1 Pbi_CVB-1_888L.1 Pbi_CVG-1_895L.1 Pbi_CVM-1_926L.1 Pbi_CVR-1_947L.1 Pbi_CZ-2_901L.1 Pbi_Can18-4_942L.1 Pbi_FR483_Ref_N777L Pbi_Fr5L_896L.1 Pbi_MT325_Ref_…
CL0409	CV common ancestor- Match cellular	43	Protein disulfide isomerase	NC64A_AN69C_666R.1 NC64A_AR158_Ref_C554L NC64A_CME6_509L.1 NC64A_CviKI_486L.1 NC64A_CvsA1_503L.1 NC64A_IL-3A_506L.1 NC64A_IL-5-2s1_643L.1 NC64A_KS1B_435L.1 NC64A_MA-1D_631L.1 NC64A_MA-1E_596L.1 NC64A_NE-JV-4_514L.1 NC64A_NY-2B_628L.1 NC64A_NY2A_Ref_B611L NC64A_NYs-1_636L.1 NC64A_PBCV1_Ref_A448L Pbi_AP110A_483R.1 Pbi_CVA-1_459R.1 Pbi_CVB-1_465R.1 Pbi_CVG-1_452R.1 Pbi_CVM-1_490R.1 Pbi_CVR-1_469R.1 …
CL0461	CV common ancestor- Match cellular	43	Hypothetical protein	NC64A_AN69C_688R.1 NC64A_AR158_Ref_C529L NC64A_CME6_485L.1 NC64A_CviKI_465L.1 NC64A_CvsA1_480L.1 NC64A_IL-3A_486L.1 NC64A_IL-5-2s1_614L.1 NC64A_MA-1D_607L.1 NC64A_NE-JV-4_490L.1 NC64A_NY-2B_596L.1 NC64A_NY2A_Ref_B582L NC64A_NYs-1_610L.1 NC64A_PBCV1_Ref_A428L Pbi_AP110A_003L.1 Pbi_CVA-1_005L.1 Pbi_CVB-1_006L.1 Pbi_CVB-1_948R.1 Pbi_CVG-1_005L.1 Pbi_CVM-1_007L.1 Pbi_CVR-1_09L.1 Pbi_CZ-2_001L.1 Pbi_C…
CL0520	CV common ancestor- Match cellular	43	(1->3)-beta-glucanase	NC64A_AN69C_102L.1 NC64A_AR158_Ref_C126L NC64A_CME6_108L.1 NC64A_CviKI_99L.1 NC64A_CvsA1_058L.1 NC64A_IL-3A_097L.1 NC64A_IL-5-2s1_140R.1 NC64A_KS1B_048R.1 NC64A_MA-1D_491R.1 NC64A_MA-1E_114R.1 NC64A_NE-JV-4_110R.1 NC64A_NY-2B_158L.1 NC64A_NY2A_Ref_B137L NC64A_NYs-1_134L.1 NC64A_PBCV1_Ref_A094L Pbi_AP110A_174L.1 Pbi_CVA-1_167L.1 Pbi_CVG-1_142L.1 Pbi_CVM-1_184L.1 Pbi_CVR-1_174L.1 Pbi_CZ-2_114L.1 Pb…
CL0013	CV common ancestor- Match cellular	42	Ornithine decarboxylase	NC64A_AN69C_242R.1 NC64A_AR158_Ref_C256R NC64A_CME6_230R.1 NC64A_CviKI_229R.1 NC64A_CvsA1_234R.1 NC64A_IL-3A_227R.1 NC64A_IL-5-2s1_303R.1 NC64A_KS1B_158R.1 NC64A_MA-1D_184R.1 NC64A_MA-1E_269R.1 NC64A_NE-JV-4_237R.1 NC64A_NY-2B_312R.1 NC64A_NY2A_Ref_B278R NC64A_NYs-1_294R.1 NC64A_PBCV1_Ref_A207R Pbi_AP110A_358L.1 Pbi_CVA-1_347L.1 Pbi_CVB-1_358L.1 Pbi_CVG-1_346L.1 Pbi_CVM-1_378L.1 Pbi_CVR-1_355L.1 …
CL0240	CV common ancestor- Match cellular	42	Amindase	NC64A_AN69C_323L.1 NC64A_AR158_Ref_C327L NC64A_CME6_322L.1 NC64A_CviKI_300L.1 NC64A_CvsA1_309L.1 NC64A_IL-3A_315L.1 NC64A_IL-5-2s1_396L.1 NC64A_KS1B_245L.1 NC64A_MA-1D_263L.1 NC64A_MA-1E_343L.1 NC64A_NE-JV-4_328L.1 NC64A_NY-2B_387L.1 NC64A_NY2A_Ref_B371L NC64A_NYs-1_384L.1 NC64A_PBCV1_Ref_A284L Pbi_AP110A_128R.1 Pbi_CVA-1_121R.1 Pbi_CVB-1_153R.1 Pbi_CVG-1_120R.1 Pbi_CVM-1_140R.1 Pbi_CVR-1_128R.1 …
CL0315	CV common ancestor- Match cellular	42	RNase H	NC64A_AN69C_454R.1 NC64A_AR158_Ref_C491R NC64A_CME6_380L.1 NC64A_CviKI_430R.1 NC64A_CvsA1_446R.1 NC64A_IL-3A_449R.1 NC64A_IL-5-2s1_575R.1 NC64A_KS1B_379R.1 NC64A_MA-1D_442R.1 NC64A_MA-1E_467R.1 NC64A_NE-JV-4_453R.1 NC64A_NY-2B_557R.1 NC64A_NY2A_Ref_B547R NC64A_NYs-1_569R.1 NC64A_PBCV1_Ref_A399R Pbi_AP110A_676L.1 Pbi_CVA-1_679L.1 Pbi_CVB-1_731R.1 Pbi_CVG-1_640L.1 Pbi_CVM-1_679L.1 Pbi_CVR-1_687L.1 …
CL0331	CV common ancestor- Match cellular	42	Protein with SET domain	NC64A_AN69C_486R.1 NC64A_AR158_Ref_C731L NC64A_CME6_696L.1 NC64A_CviKI_664L.1 NC64A_CvsA1_676L.1 NC64A_IL-3A_687L.1 NC64A_IL-5-2s1_860L.1 NC64A_KS1B_602L.1 NC64A_MA-1D_840L.1 NC64A_MA-1E_765L.1 NC64A_NE-JV-4_704L.1 NC64A_NY-2B_838L.1 NC64A_NY2A_Ref_B813L NC64A_NYs-1_848L.1 NC64A_PBCV1_Ref_A612L Pbi_AP110A_848L.1 Pbi_CVA-1_854L.1 Pbi_CVB-1_817L.1 Pbi_CVG-1_820L.1 Pbi_CVM-1_852L.1 Pbi_CVR-1_859L.1 …
CL0339	CV common ancestor- Match cellular	42	Histidine decarboxylase	NC64A_AN69C_500R.1 NC64A_AR158_Ref_C719L NC64A_CME6_678L.1 NC64A_CviKI_647L.1 NC64A_CvsA1_662L.1 NC64A_IL-3A_667L.1 NC64A_IL-5-2s1_847L.1 NC64A_KS1B_588L.1 NC64A_MA-1D_820L.1 NC64A_MA-1E_752L.1 NC64A_NE-JV-4_689L.1 NC64A_NY-2B_820L.1 NC64A_NY2A_Ref_B796L NC64A_NYs-1_828L.1 NC64A_PBCV1_Ref_A598L Pbi_AP110A_708L.1 Pbi_CVA-1_711L.1 Pbi_CVB-1_696R.1 Pbi_CVG-1_669L.1 Pbi_CVM-1_717L.1 Pbi_CVR-1_718L.1 …
CL0341	CV common ancestor- Match cellular	42	Hypothetical protein	NC64A_AN69C_506L.1 NC64A_AR158_Ref_C715R NC64A_CME6_673R.1 NC64A_CviKI_642R.1 NC64A_CvsA1_660R.1 NC64A_IL-3A_662R.1 NC64A_IL-5-2s1_842R.1 NC64A_KS1B_583R.1 NC64A_MA-1D_814R.1 NC64A_MA-1E_750R.1 NC64A_NE-JV-4_684R.1 NC64A_NY-2B_815R.1 NC64A_NY2A_Ref_B792R NC64A_NYs-1_823R.1 NC64A_PBCV1_Ref_A593R Pbi_AP110A_705R.1 Pbi_CVA-1_708R.1 Pbi_CVB-1_702L.1 Pbi_CVG-1_666R.1 Pbi_CVM-1_714R.1 Pbi_CVR-1_715R.1 …
CL0426	CV common ancestor- Match cellular	42	Hypothetical protein	NC64A_AN69C_699R.1 NC64A_AR158_Ref_C519L NC64A_CME6_473L.1 NC64A_CviKI_455L.1 NC64A_CvsA1_470L.1 NC64A_IL-3A_473L.1 NC64A_IL-5-2s1_602L.1 NC64A_KS1B_401L.1 NC64A_MA-1D_594L.1 NC64A_MA-1E_506L.1 NC64A_NE-JV-4_477L.1 NC64A_NY-2B_584L.1 NC64A_NY2A_Ref_B571L NC64A_NYs-1_599L.1 NC64A_PBCV1_Ref_A417L Pbi_AP110A_506L.1 Pbi_CVA-1_490L.1 Pbi_CVB-1_499L.1 Pbi_CVG-1_476L.1 Pbi_CVM-1_510L.1 Pbi_CVR-1_503L.1 …
CL0445	CV common ancestor- Match cellular	42	Acetyltransferase	NC64A_AN69C_739L.1 NC64A_AR158_Ref_C767L NC64A_CME6_742L.1 NC64A_CviKI_697L.1 NC64A_CvsA1_716L.1 NC64A_IL-3A_726L.1 NC64A_IL-5-2s1_896L.1 NC64A_KS1B_643L.1 NC64A_MA-1D_872L.1 NC64A_MA-1E_806L.1 NC64A_NE-JV-4_740L.1 NC64A_NY-2B_881L.1 NC64A_NY2A_Ref_B853L NC64A_NYs-1_879L.1 NC64A_PBCV1_Ref_A654L Pbi_AP110A_893R.1 Pbi_CVA-1_900R.1 Pbi_CVB-1_856R.1 Pbi_CVG-1_857R.1 Pbi_CVM-1_893R.1 Pbi_CVR-1_906R.1 …
CL0566	CV common ancestor- Match cellular	42	Hypothetical protein	NC64A_AN69C_120L.1 NC64A_AR158_Ref_C146L NC64A_CME6_126L.1 NC64A_CviKI_115L.1 NC64A_CvsA1_075L.1 NC64A_IL-3A_117L.1 NC64A_IL-5-2s1_116R.1 NC64A_KS1B_058L.1 NC64A_MA-1D_466R.1 NC64A_MA-1E_126L.1 NC64A_NE-JV-4_121L.1 NC64A_NY-2B_176L.1 NC64A_NY2A_Ref_B157L NC64A_NYs-1_159L.1 NC64A_PBCV1_Ref_A108bL Pbi_AP110A_178L.1 Pbi_CVA-1_170L.1 Pbi_CVB-1_192L.1 Pbi_CVG-1_160L.1 Pbi_CVM-1_188L.1 Pbi_CVR-1_177L.1…
CL0093	CV common ancestor- Match cellular	41	SKP1-like protein	NC64A_AN69C_038L.1 NC64A_AR158_Ref_C056L NC64A_CME6_040L.1 NC64A_CviKI_038L.1 NC64A_CvsA1_116L.1 NC64A_IL-3A_034L.1 NC64A_IL-5-2s1_210R.1 NC64A_MA-1D_572R.1 NC64A_MA-1E_029L.1 NC64A_NE-JV-4_049L.1 NC64A_NY-2B_081L.1 NC64A_NY2A_Ref_B068L NC64A_NYs-1_061L.1 NC64A_PBCV1_Ref_A039L Pbi_AP110A_963R.1 Pbi_CVA-1_964R.1 Pbi_CVB-1_910R.1 Pbi_CVG-1_914R.1 Pbi_CVM-1_946R.1 Pbi_CVR-1_970R.1 Pbi_CZ-2_924R.1 Pb…
CL0265	CV common ancestor- Match cellular	32	Phosphoglycerate mutase	NC64A_AN69C_341L.1 NC64A_AR158_Ref_C367L NC64A_CME6_337L.1 NC64A_CviKI_315L.1 NC64A_CvsA1_323L.1 NC64A_CvsA1_324L.1 NC64A_IL-3A_333L.1 NC64A_IL-5-2s1_442L.1 NC64A_KS1B_274L.1 NC64A_MA-1D_308L.1 NC64A_MA-1E_357L.1 NC64A_NE-JV-4_348L.1 NC64A_NY-2B_425L.1 NC64A_NY2A_Ref_B419L NC64A_NYs-1_428L.1 NC64A_PBCV1_Ref_A297L Pbi_CVA-1_120L.1 Pbi_CVB-1_151L.1 Pbi_CVB-1_152L.1 Pbi_CVG-1_119L.1 Pbi_CVM-1_139L.1…
CL0324	CV common ancestor- Match cellular	32	Similar to hypothetical protein CV_1047 (Chromobacterium violaceum ATCC 12472)	NC64A_AN69C_053L.1 NC64A_AR158_Ref_C066L NC64A_AR158_Ref_C072L NC64A_CME6_053L.1 NC64A_CviKI_053L.1 NC64A_CvsA1_129L.1 NC64A_IL-3A_049L.1 NC64A_IL-5-2s1_198R.1 NC64A_MA-1D_559R.1 NC64A_MA-1E_043L.1 NC64A_NE-JV-4_063L.1 NC64A_NY-2B_092L.1 NC64A_NY2A_Ref_B078L NC64A_NYs-1_073L.1 NC64A_PBCV1_Ref_A051L SAG_ATCV1_Ref_Z588L SAG_ATCV1_Ref_z694R SAG_ATCV1_Ref_z783R SAG_Br0604L_686L.1 SAG_Br0604L_687L.1 S…
CL0334	CV common ancestor- Match cellular	32	D-lactate dehydrogenase	NC64A_AN69C_055R.1 NC64A_CME6_055R.1 NC64A_CviKI_055R.1 NC64A_CvsA1_131R.1 NC64A_IL-3A_051R.1 NC64A_MA-1E_045R.1 NC64A_NE-JV-4_065R.1 NC64A_PBCV1_Ref_A053R Pbi_AP110A_053L.1 Pbi_CVA-1_040L.1 Pbi_CVB-1_056L.1 Pbi_CVM-1_052L.1 Pbi_CVR-1_046L.1 Pbi_CZ-2_048L.1 Pbi_Can18-4_048L.1 Pbi_Fr5L_076L.1 Pbi_MT325_Ref_M026L Pbi_NE-JV-1_810L.1 Pbi_OR0704.2.2_051L.1 SAG_ATCV1_Ref_Z295L SAG_Br0604L_350L.1 SAG_Ca…
CL0440	CV common ancestor- Match cellular	32	Agmatine deiminase	NC64A_AN69C_727R.1 NC64A_AR158_Ref_C759R NC64A_CME6_726R.1 NC64A_CviKI_687R.1 NC64A_CvsA1_707R.1 NC64A_IL-3A_713R.1 NC64A_IL-5-2s1_890R.1 NC64A_KS1B_629R.1 NC64A_MA-1D_866R.1 NC64A_MA-1E_792R.1 NC64A_NE-JV-4_729R.1 NC64A_NY-2B_867R.1 NC64A_NY2A_Ref_B844R NC64A_NYs-1_874R.1 NC64A_PBCV1_Ref_A638R Pbi_AP110A_916L.1 Pbi_CZ-2_876L.1 Pbi_Can18-4_916L.1 Pbi_MT325_Ref_M766L SAG_ATCV1_Ref_Z806R SAG_Br0604…
CL0577	CV common ancestor- Match cellular	32	GDP-D-mannose dehydratase	NC64A_AN69C_129R.1 NC64A_AR158_Ref_C155R NC64A_CME6_134R.1 NC64A_CviKI_122R.1 NC64A_CvsA1_083R.1 NC64A_IL-3A_126R.1 NC64A_IL-5-2s1_106L.1 NC64A_KS1B_066R.1 NC64A_MA-1D_456L.1 NC64A_MA-1E_134R.1 NC64A_NE-JV-4_131R.1 NC64A_NY-2B_185R.1 NC64A_NY2A_Ref_B163R NC64A_NYs-1_167R.1 NC64A_PBCV1_Ref_A118R OlV1_016 OsV5_011f OtV1_012 OtV2_007 SAG_ATCV1_Ref_Z804L SAG_Br0604L_934L.1 SAG_Can0610SP_965L.1 SAG_Ca…
CL0169	CV common ancestor- Match cellular	31	Chitinase	NC64A_AN69C_297R.1 NC64A_CME6_294R.1 NC64A_IL-3A_285R.1 NC64A_IL-5-2s1_373R.1 NC64A_KS1B_211R.1 NC64A_MA-1D_241R.1 NC64A_MA-1D_242R.1 NC64A_NE-JV-4_298R.1 NC64A_NY-2B_367R.1 NC64A_NYs-1_360R.1 NC64A_PBCV1_Ref_A260R NC64A_PBCV1_Ref_A260aR Pbi_AP110A_106R.1 Pbi_CVA-1_102R.1 Pbi_CVB-1_129R.1 Pbi_CVG-1_105R.1 Pbi_CVM-1_122R.1 Pbi_CVR-1_109R.1 Pbi_CZ-2_070R.1 Pbi_Can18-4_113R.1 Pbi_Fr5L_098R.1 Pbi_MT3…
CL0285	CV common ancestor- Match cellular	30	Glycerophosphoryl diester phosphodiesterase	NC64A_AN69C_049L.1 NC64A_AR158_Ref_C063L NC64A_CME6_051L.1 NC64A_CviKI_049L.1 NC64A_CvsA1_127L.1 NC64A_IL-3A_045L.1 NC64A_IL-5-2s1_202R.1 NC64A_MA-1D_562R.1 NC64A_MA-1E_040L.1 NC64A_NE-JV-4_060L.1 NC64A_NY-2B_089L.1 NC64A_NY2A_Ref_B075L NC64A_NYs-1_070L.1 NC64A_PBCV1_Ref_A049L Pbi_Fr5L_073R.1 Pbi_NE-JV-1_435L.1 SAG_ATCV1_Ref_Z077L SAG_Br0604L_084L.1 SAG_Can0610SP_088L.1 SAG_Canal-1_078L.1 SAG_GM0…
CL0534	CV common ancestor- Match cellular	28	Glucosamine--fructose-6-phosphate aminotransferase	NC64A_AN69C_109R.1 NC64A_AR158_Ref_C132R NC64A_CME6_115R.1 NC64A_CviKI_105R.1 NC64A_CvsA1_064R.1 NC64A_IL-3A_104R.1 NC64A_IL-5-2s1_130L.1 NC64A_MA-1D_481L.1 NC64A_MA-1E_116R.1 NC64A_NY2A_Ref_B143R NC64A_NYs-1_143R.1 NC64A_PBCV1_Ref_A100R Pbi_AP110A_071R.1 Pbi_CVA-1_056R.1 Pbi_CVB-1_071R.1 Pbi_CVG-1_050R.1 Pbi_CVM-1_069R.1 Pbi_CVR-1_062R.1 Pbi_CZ-2_059R.1 Pbi_Can18-4_061R.1 Pbi_FR483_Ref_N035R Pbi…
CL0539	CV common ancestor- Match cellular	27	Hypothetical protein	NC64A_AR158_Ref_C134L NC64A_AR158_Ref_c138L NC64A_IL-5-2s1_128R.1 NC64A_KS1B_050L.1 NC64A_MA-1D_479R.1 NC64A_NE-JV-4_111L.1 NC64A_NY2A_Ref_b147L NC64A_NYs-1_146L.1 NC64A_PBCV1_Ref_a102L Pbi_CVG-1_401R.1 Pbi_CZ-2_369R.1 Pbi_Can18-4_431R.1 Pbi_FR483_Ref_N364R Pbi_Fr5L_410R.1 Pbi_MT325_Ref_M354R Pbi_NW665.2_393R.1 Pbi_OR0704.2.2_370R.1 SAG_ATCV1_Ref_Z832L SAG_Br0604L_962L.1 SAG_Can0610SP_1009L.1 SAG…
CL0288	CV common ancestor- Match cellular	25	Polysaccharide deacetylase	NC64A_AN69C_387L.1 NC64A_AR158_Ref_C415L NC64A_CviKI_362L.1 NC64A_CvsA1_371L.1 NC64A_CvsA1_373L.1 NC64A_IL-3A_378L.1 NC64A_IL-5-2s1_495L.1 NC64A_MA-1D_359L.1 NC64A_MA-1E_399L.1 NC64A_NY-2B_476L.1 NC64A_NY2A_Ref_B469L NC64A_NYs-1_487L.1 Pbi_AP110A_158L.1 Pbi_CVA-1_156L.1 Pbi_CVB-1_183L.1 Pbi_CVM-1_171L.1 Pbi_CVR-1_163L.1 Pbi_Fr5L_157L.1 Pbi_NE-JV-1_269R.1 SAG_Br0604L_832L.1 SAG_Canal-1_743L.1 SAG_…
CL0296	CV common ancestor- Match cellular	23	Protein of unknown function (DUF3605)	NC64A_AN69C_410R.1 NC64A_AR158_Ref_C439R NC64A_CME6_434L.1 NC64A_CviKI_386R.1 NC64A_CvsA1_396R.1 NC64A_IL-3A_401R.1 NC64A_IL-5-2s1_520R.1 NC64A_KS1B_334R.1 NC64A_MA-1D_383R.1 NC64A_MA-1E_423R.1 NC64A_NE-JV-4_404R.1 NC64A_NY-2B_500R.1 NC64A_NY2A_Ref_B498R NC64A_NYs-1_511R.1 NC64A_PBCV1_Ref_A350R Pbi_CVA-1_406R.1 Pbi_CVM-1_436R.1 Pbi_CVR-1_414R.1 Pbi_Can18-4_442R.1 Pbi_FR483_Ref_n368R Pbi_MT325_Ref…
CL0504	CV common ancestor- Match cellular	21	Calcium-transporting ATPase, plasma membrane-type	NC64A_AR158_Ref_C785L NC64A_IL-5-2s1_915L.1 NC64A_KS1B_652L.1 NC64A_MA-1D_891L.1 NC64A_NY-2B_902L.1 NC64A_NYs-1_897L.1 Pbi_AP110A_633L.1 Pbi_CVA-1_629L.1 Pbi_CVB-1_772R.1 Pbi_CVG-1_599L.1 Pbi_CVM-1_637L.1 Pbi_CVR-1_638L.1 Pbi_CZ-2_606L.1 Pbi_Can18-4_651L.1 Pbi_Fr5L_622L.1 Pbi_MT325_Ref_M535L Pbi_NE-JV-1_862R.1 SAG_Can0610SP_283R.1 SAG_MN0810.1_308R.1 SAG_NTS-1_322R.1 SAG_WI0606_302R.1
CL0239	CV common ancestor- Match cellular	17	Hypothetical protein	NC64A_PBCV1_Ref_A532aL Pbi_NE-JV-1_559L.1 SAG_Br0604L_568L.1 SAG_Can0610SP_576L.1 SAG_Canal-1_509L.1 SAG_GM0701.1_576L.1 SAG_MN0810.1_521L.1 SAG_MN0810.1_621L.1 SAG_MO0605SPH_554L.1 SAG_NE-JV-2_511L.1 SAG_NE-JV-2_598L.1 SAG_NE-JV-3_478L.1 SAG_NE-JV-3_569L.1 SAG_NTS-1_512L.1 SAG_NTS-1_607L.1 SAG_OR0704.3_565L.1 SAG_WI0606_579L.1
CL0429	CV common ancestor- Match cellular	17	Zinc finger domain-containing stress-associated protein	NC64A_AN69C_707R.1 NC64A_AR158_Ref_C742L NC64A_CME6_707L.1 NC64A_CviKI_674L.1 NC64A_CvsA1_687L.1 NC64A_IL-3A_699L.1 NC64A_IL-5-2s1_873L.1 NC64A_KS1B_616L.1 NC64A_MA-1D_851L.1 NC64A_MA-1E_776L.1 NC64A_NE-JV-4_713L.1 NC64A_NY-2B_849L.1 NC64A_NY2A_Ref_B826L NC64A_NYs-1_859L.1 NC64A_PBCV1_Ref_A623L Pbi_NE-JV-1_845L.1 SAG_ATCV1_Ref_Z661L
CN0014	CV common ancestor- Match cellular	16	Site-specific DNA methylase	NC64A_AR158_Ref_c697L NC64A_NY2A_Ref_b770L NC64A_AR158_Ref_c077R NC64A_NY2A_Ref_b090R NC64A_AR158_Ref_c631L NC64A_NY2A_Ref_b695L NC64A_PBCV1_Ref_a518R NC64A_PBCV1_Ref_a529L NC64A_PBCV1_Ref_a685R Pbi_AP110A_904L.1 Pbi_CVA-1_912L.1 Pbi_CVG-1_865L.1 Pbi_CVR-1_918L.1 Pbi_Can18-4_914L.1 Pbi_MT325_Ref_M361R SAG_ATCV1_Ref_z039L
CL0591	CV common ancestor- Match cellular	14	Similar to hypothetical protein BURPS1710b_0334 (Burkholderia pseudomallei 1710b)	NC64A_AR158_Ref_c105L NC64A_AR158_Ref_c108L Pbi_FR483_Ref_n096R Pbi_FR483_Ref_n098R Pbi_MT325_Ref_m105R SAG_ATCV1_Ref_z166L SAG_Br0604L_213L.1 SAG_Can0610SP_196L.1 SAG_MN0810.1_237L.1 SAG_MO0605SPH_216L.1 SAG_NE-JV-2_217L.1 SAG_NE-JV-3_200L.1 SAG_NTS-1_243L.1 SAG_WI0606_219L.1
CL0531	CV common ancestor- Match cellular	13	Similar to hypothetical protein CHLNCDRAFT_137206 (Chlorella variabilis)	NC64A_AR158_Ref_C029R NC64A_CviKI_028L.1 NC64A_CvsA1_011R.1 NC64A_IL-5-2s1_032R.1 NC64A_MA-1D_034R.1 NC64A_MA-1E_005R.1 NC64A_NY-2B_035R.1 NC64A_NY2A_Ref_B031R Pbi_CVA-1_820R.1 Pbi_CVG-1_774R.1 Pbi_CVR-1_826R.1 Pbi_MT325_Ref_M690R Pbi_NE-JV-1_431R.1
CL0902	CV common ancestor- Match cellular	13	Hyaluronan synthase	NC64A_CME6_112R.1 NC64A_CviKI_102R.1 NC64A_IL-5-2s1_134L.1 NC64A_MA-1D_485L.1 NC64A_NYs-1_137R.1 NC64A_PBCV1_Ref_A098R Pbi_CVG-1_146R.1 Pbi_CZ-2_118R.1 Pbi_Can18-4_163R.1 Pbi_FR483_Ref_N124R Pbi_MT325_Ref_M128R Pbi_NW665.2_133R.1 Pbi_OR0704.2.2_116R.1
CL0766	CV common ancestor- Match cellular	12	Ubiquitin-60S ribosomal protein L40	NC64A_NY2A_Ref_B699L SAG_ATCV1_Ref_Z203L SAG_Br0604L_251L.1 SAG_Br0604L_252L.1 SAG_Can0610SP_243L.1 SAG_MO0605SPH_256L.1 SAG_NE-JV-2_257L.1 SAG_NE-JV-3_243L.1 SAG_OR0704.3_250L.1 SAG_TN603.4.2_251L.1 SAG_TN603.4.2_252L.1 SAG_WI0606_261L.1
CL0462	CV common ancestor- Match cellular	10	Chloramphenicol acetyltransferase	NC64A_CviKI_281R.1 NC64A_CvsA1_286R.1 NC64A_MA-1E_321R.1 Pbi_AP110A_007R.1 Pbi_CVB-1_019R.1 Pbi_CVM-1_016R.1 Pbi_Can18-4_013R.1 Pbi_NE-JV-1_070L.1 SAG_Canal-1_133R.1 SAG_Canal-1_134R.1
CL0544	CV common ancestor- Match cellular	10	Histone-lysine N-methyltransferase / SET domain containing protein	NC64A_AR158_Ref_C245L NC64A_IL-5-2s1_288L.1 NC64A_MA-1D_172L.1 NC64A_NY-2B_299L.1 NC64A_NY2A_Ref_B268L NC64A_NYs-1_278L.1 Pbi_CVB-1_531L.1 Pbi_CVM-1_546L.1 Pbi_Can18-4_551L.1 Pbi_NE-JV-1_606R.1
CL0602	CV common ancestor- Match cellular	9	Phytase	NC64A_AR158_Ref_c156L NC64A_IL-5-2s1_107R.1 NC64A_MA-1D_457R.1 NC64A_NY-2B_186L.1 NC64A_NY2A_Ref_b164L NC64A_NYs-1_168L.1 SAG_Br0604L_935R.1 SAG_Canal-1_846R.1 SAG_MO0605SPH_900R.1
CL0604	CV common ancestor- Match cellular	8	Zinc metalloproteinase	NC64A_AR158_Ref_c163L Pbi_FR483_Ref_n156L Pbi_FR483_Ref_n158L Pbi_MT325_Ref_m153L Pbi_MT325_Ref_m155L Pbi_MT325_Ref_m156L SAG_ATCV1_Ref_z672R SAG_MN0810.1_142R.1
CL0746	CV common ancestor- Match cellular	7	Similar to uncharacterized protein LOC100384843 (Zea mays)	NC64A_AR158_Ref_c787R Pbi_CVB-1_773L.1 Pbi_Can18-4_656R.1 Pbi_MT325_Ref_m538R Pbi_MT325_Ref_m539R Pbi_MT325_Ref_m541R SAG_MN0810.1_311L.1
CL0827	CV common ancestor- Match cellular	7	D-lactate dehydrogenase	NC64A_PBCV1_Ref_a055L Pbi_MT325_Ref_m029R Pbi_NE-JV-1_812R.1 SAG_ATCV1_Ref_z297R SAG_Canal-1_344R.1 SAG_GM0701.1_355R.1 SAG_TN603.4.2_344R.1
CL0034	CV common ancestor- Match cellular	6	Hypothetical protein	NC64A_KS1B_492L.1 Pbi_CVG-1_842L.1 Pbi_CZ-2_564L.1 Pbi_Can18-4_892L.1 Pbi_NE-JV-1_839L.1 Pbi_OR0704.2.2_580L.1
CL0921	CV common ancestor- Match cellular	6	Hypothetical protein	NC64A_PBCV1_Ref_a317L Pbi_MT325_Ref_m558R SAG_ATCV1_Ref_z410R SAG_Br0604L_477R.1 SAG_Br0604L_477R.1 SAG_GM0701.1_393R.1
CL0919	CV common ancestor- Match cellular	2	Similar to hypothetical protein I79_014363 (Cricetulus griseus)	NC64A_AR158_Ref_c027R SAG_GM0701.1_393R.1
CL0537	CV common ancestor- Match virus	9	Similar to hypothetical protein crov263 (Cafeteria roenbergensis virus BV-PW1)	NC64A_AR158_Ref_C081R NC64A_CviKI_071R.1 NC64A_CvsA1_027R.1 NC64A_IL-5-2s1_187L.1 NC64A_MA-1D_546L.1 NC64A_MA-1E_072R.1 NC64A_NY-2B_102R.1 NC64A_NY2A_Ref_B094R NC64A_NYs-1_084R.1
CL0261	CV common ancestor- Match virus	5	Similar to hypothetical protein BpV2_085c (Bathycoccus sp. RCC1105 virus BpV2)	OlV1_101c OsV5_104r OtV1_097 OtV2_090 SAG_OR0704.3_989R.1
CL1018	CV common ancestor- Match virus	1	Helicase	NC64A_KS1B_003L.1
CN0011	CV common ancestor- Match virus&cellular	304	Protein with Chlorovirus glycoprotein repeat domain	NC64A_CME6_012R.1 NC64A_PBCV1_Ref_A014R NC64A_AN69C_012L.1 NC64A_AN69C_016L.1 NC64A_AN69C_021L.1 NC64A_AN69C_028L.1 NC64A_AN69C_133R.1 NC64A_AN69C_135R.1 NC64A_AN69C_564R.1 NC64A_AR158_Ref_C031L NC64A_AR158_Ref_C037L NC64A_AR158_Ref_C044L NC64A_AR158_Ref_C162R NC64A_AR158_Ref_C652L NC64A_CME6_016L.1 NC64A_CME6_024L.1 NC64A_CME6_139R.1 NC64A_CME6_142R.1 NC64A_CME6_609L.1 NC64A_CviKI_006R.1 NC64A_C…
CN0003	CV common ancestor- Match virus&cellular	290	Hypothetical protein	NC64A_AN69C_137L.1 NC64A_AN69C_138L.1 NC64A_AN69C_167R.1 NC64A_AN69C_467L.1 NC64A_AN69C_673R.1 NC64A_AR158_Ref_C018R NC64A_AR158_Ref_C203R NC64A_AR158_Ref_C372L NC64A_AR158_Ref_C392R NC64A_AR158_Ref_C504L NC64A_AR158_Ref_C540L NC64A_AR158_Ref_C806L NC64A_CME6_100R.1 NC64A_CME6_427L.1 NC64A_CME6_478R.1 NC64A_CvsA1_035L.1 NC64A_IL-3A_112R.1 NC64A_IL-3A_134L.1 NC64A_IL-3A_135L.1 NC64A_IL-3A_244R.1 N…
CN0004	CV common ancestor- Match virus&cellular	237	Major capsid protein VP54	NC64A_AN69C_434R.1 NC64A_AR158_Ref_C470R NC64A_CME6_402L.1 NC64A_CviKI_408R.1 NC64A_CvsA1_421R.1 NC64A_IL-3A_428R.1 NC64A_IL-5-2s1_556R.1 NC64A_KS1B_356R.1 NC64A_MA-1D_421R.1 NC64A_MA-1E_445R.1 NC64A_NE-JV-4_430R.1 NC64A_NY-2B_536R.1 NC64A_NY2A_Ref_B529R NC64A_NYs-1_549R.1 NC64A_PBCV1_Ref_A383R Pbi_AP110A_452R.1 Pbi_CVA-1_431R.1 Pbi_CVB-1_440R.1 Pbi_CVG-1_428R.1 Pbi_CVM-1_457R.1 Pbi_CVR-1_439R.1 …
CN0007	CV common ancestor- Match virus&cellular	118	Similar to hypothetical protein BpV2_130 (Bathycoccus sp. RCC1105 virus BpV2)	NC64A_AR158_Ref_C624L NC64A_NY2A_Ref_B688L NC64A_AN69C_043R.1 NC64A_AN69C_146R.1 NC64A_AR158_Ref_C090R NC64A_AR158_Ref_C354R NC64A_AR158_Ref_C705L NC64A_AR158_Ref_c775R NC64A_CME6_149R.1 NC64A_CME6_174L.1 NC64A_CME6_637L.1 NC64A_IL-3A_028L.1 NC64A_IL-3A_039R.1 NC64A_IL-3A_261R.1 NC64A_IL-3A_627L.1 NC64A_IL-5-2s1_427R.1 NC64A_IL-5-2s1_428R.1 NC64A_IL-5-2s1_824L.1 NC64A_IL-5-2s1_904L.1 NC64A_KS1B_5…
CN0006	CV common ancestor- Match virus&cellular	117	Similar to Ankyrin repeat PH and SEC7 domain containing protein secG]	NC64A_AN69C_005R.1 NC64A_AN69C_09L.1 NC64A_AN69C_768L.1 NC64A_AR158_Ref_C015L NC64A_AR158_Ref_C021L NC64A_AR158_Ref_C802L NC64A_AR158_Ref_C809L NC64A_CME6_002R.1 NC64A_CME6_004L.1 NC64A_CME6_771L.1 NC64A_CviKI_727L.1 NC64A_CviKI_729L.1 NC64A_CvsA1_746L.1 NC64A_CvsA1_749L.1 NC64A_IL-3A_004R.1 NC64A_IL-3A_007L.1 NC64A_IL-3A_755L.1 NC64A_IL-5-2s1_017L.1 NC64A_IL-5-2s1_024L.1 NC64A_IL-5-2s1_935L.1 NC…
CN0010	CV common ancestor- Match virus&cellular	113	Cytosine-specific methyltransferase	NC64A_AR158_Ref_C358L NC64A_IL-5-2s1_435L.1 NC64A_MA-1D_301L.1 NC64A_NY-2B_418L.1 NC64A_NY2A_Ref_B411L NC64A_NYs-1_421L.1 NC64A_AN69C_774L.1 NC64A_AR158_Ref_C696R NC64A_CME6_772L.1 NC64A_IL-3A_761L.1 NC64A_IL-5-2s1_815R.1 NC64A_MA-1D_797R.1 NC64A_NE-JV-4_772L.1 NC64A_NY-2B_796R.1 NC64A_NY2A_Ref_B769R NC64A_NYs-1_804R.1 NC64A_PBCV1_Ref_A683L OtV2_003 Pbi_CVA-1_543R.1 Pbi_CVB-1_550R.1 Pbi_CVM-1_563…
CL0490	CV common ancestor- Match virus&cellular	90	Similar to hypothetical protein R423 (Acanthamoeba polyphaga mimivirus)	NC64A_AN69C_686L.1 NC64A_AR158_Ref_C580L NC64A_AR158_Ref_C678L NC64A_CME6_303L.1 NC64A_CME6_543L.1 NC64A_CME6_556L.1 NC64A_CviKI_524L.1 NC64A_CvsA1_541L.1 NC64A_IL-3A_295L.1 NC64A_IL-3A_488R.1 NC64A_IL-3A_546L.1 NC64A_IL-3A_678R.1 NC64A_IL-5-2s1_177L.1 NC64A_IL-5-2s1_786L.1 NC64A_IL-5-2s1_792L.1 NC64A_KS1B_221L.1 NC64A_KS1B_638L.1 NC64A_MA-1D_773L.1 NC64A_MA-1D_830R.1 NC64A_MA-1E_223L.1 NC64A_MA-…
CL0323	CV common ancestor- Match virus&cellular	88	Similar to hypothetical protein BpV2_089c (Bathycoccus sp. RCC1105 virus BpV2)	NC64A_AN69C_468L.1 NC64A_AN69C_470L.1 NC64A_AR158_Ref_C507L NC64A_AR158_Ref_C509L NC64A_CME6_464L.1 NC64A_CME6_466L.1 NC64A_CviKI_444L.1 NC64A_CviKI_446L.1 NC64A_CvsA1_459L.1 NC64A_CvsA1_461L.1 NC64A_IL-3A_461L.1 NC64A_IL-3A_463L.1 NC64A_IL-5-2s1_590L.1 NC64A_IL-5-2s1_592L.1 NC64A_KS1B_391L.1 NC64A_KS1B_393L.1 NC64A_MA-1D_581L.1 NC64A_MA-1D_583L.1 NC64A_MA-1E_493L.1 NC64A_MA-1E_495L.1 NC64A_NE-JV…
CN0019	CV common ancestor- Match virus&cellular	88	Probable DNA polymerase sliding clamp 2 / Proliferating cell nuclear antigen homolog 2 (PCNA2)	NC64A_AN69C_526R.1 NC64A_AR158_Ref_C694L NC64A_CME6_649L.1 NC64A_CviKI_625L.1 NC64A_CvsA1_645L.1 NC64A_IL-3A_640L.1 NC64A_IL-5-2s1_813L.1 NC64A_KS1B_564L.1 NC64A_MA-1D_794L.1 NC64A_MA-1E_733L.1 NC64A_NE-JV-4_665L.1 NC64A_NY-2B_794L.1 NC64A_NY2A_Ref_B767L NC64A_NYs-1_801L.1 NC64A_PBCV1_Ref_A574L Pbi_AP110A_823L.1 Pbi_CVA-1_829L.1 Pbi_CVB-1_786L.1 Pbi_CVG-1_783L.1 Pbi_CVM-1_827L.1 Pbi_CVR-1_834L.1 …
CL0273	CV common ancestor- Match virus&cellular	73	Similar to hypothetical protein OsV5_171r (Ostreococcus virus OsV5)	NC64A_AN69C_358L.1 NC64A_AR158_Ref_C382L NC64A_CME6_353L.1 NC64A_CviKI_335L.1 NC64A_CvsA1_342L.1 NC64A_IL-3A_350L.1 NC64A_IL-5-2s1_457L.1 NC64A_KS1B_290L.1 NC64A_MA-1D_323L.1 NC64A_MA-1E_375L.1 NC64A_NE-JV-4_365L.1 NC64A_NY-2B_439L.1 NC64A_NY2A_Ref_B435L NC64A_NYs-1_445L.1 NC64A_PBCV1_Ref_A312L OlV1_128 OsV5_171r OtV1_148 OtV2_138 Pbi_AP110A_374L.1 Pbi_AP110A_403R.1 Pbi_CVA-1_364L.1 Pbi_CVA-1_392…
CL0382	CV common ancestor- Match virus&cellular	71	Hypothetical protein	NC64A_AN69C_475R.1 NC64A_AN69C_476R.1 NC64A_AN69C_480R.1 NC64A_AN69C_611R.1 NC64A_AN69C_704L.1 NC64A_AN69C_713R.1 NC64A_AN69C_783L.1 NC64A_AN69C_785L.1 NC64A_AR158_Ref_C068R NC64A_AR158_Ref_C303R NC64A_AR158_Ref_C636L NC64A_AR158_Ref_C737L NC64A_AR158_Ref_C745R NC64A_CME6_703L.1 NC64A_CME6_710R.1 NC64A_CviKI_670L.1 NC64A_CvsA1_683L.1 NC64A_IL-3A_468R.1 NC64A_IL-3A_693L.1 NC64A_IL-5-2s1_741L.1 NC6…
CN0021	CV common ancestor- Match virus&cellular	63	DNA polymerase	NC64A_AN69C_212R.1 NC64A_AR158_Ref_C230-34R NC64A_CME6_206R.1 NC64A_CviKI_200R.1 NC64A_CvsA1_206R.1 NC64A_IL-3A_201R.1 NC64A_IL-5-2s1_273R.1 NC64A_KS1B_136R.1 NC64A_MA-1D_160R.1 NC64A_MA-1E_207R.1 NC64A_MA-1E_235R.1 NC64A_NE-JV-4_211R.1 NC64A_NY-2B_281R.1 NC64A_NY2A_Ref_B249R NC64A_NYs-1_262R.1 NC64A_PBCV1_Ref_A185R OlV1_219 OsV5_240f OtV1_208 OtV2_207 Pbi_AP110A_045L.1 Pbi_CVA-1_033L.1 Pbi_CVB-1…
CN0029	CV common ancestor- Match virus&cellular	61	Hypothetical protein	NC64A_KS1B_142R.1 Pbi_AP110A_042L.1 SAG_Can0610SP_956L.1 SAG_NTS-1_997L.1 NC64A_AN69C_223R.1 NC64A_AR158_Ref_C239R NC64A_CME6_212R.1 NC64A_CME6_214R.1 NC64A_CviKI_209R.1 NC64A_CvsA1_215R.1 NC64A_IL-3A_207R.1 NC64A_IL-5-2s1_279R.1 NC64A_IL-5-2s1_282R.1 NC64A_KS1B_143R.1 NC64A_MA-1D_164R.1 NC64A_MA-1E_244R.1 NC64A_MA-1E_249R.1 NC64A_NE-JV-4_216R.1 NC64A_NE-JV-4_220R.1 NC64A_NY-2B_291R.1 NC64A_NY2A_…
CN0023	CV common ancestor- Match virus&cellular	56	mRNA-capping enzyme (mRNA guanylyltransferase)	NC64A_AN69C_113R.1 NC64A_AR158_Ref_C137R NC64A_CME6_118R.1 NC64A_CviKI_109R.1 NC64A_CvsA1_067R.1 NC64A_IL-3A_108R.1 NC64A_IL-5-2s1_124L.1 NC64A_KS1B_052R.1 NC64A_MA-1D_475L.1 NC64A_MA-1E_119R.1 NC64A_NE-JV-4_114R.1 NC64A_NY-2B_166R.1 NC64A_NY2A_Ref_B148R NC64A_NYs-1_149R.1 NC64A_PBCV1_Ref_A103R OlV1_121c OtV1_156 OtV2_145 Pbi_AP110A_159R.1 Pbi_CVA-1_157R.1 Pbi_CVB-1_184R.1 Pbi_CVG-1_151R.1 Pbi_CV…
CL0415	CV common ancestor- Match virus&cellular	53	Hypothetical protein	NC64A_AN69C_675L.1 NC64A_AN69C_676L.1 NC64A_AR158_Ref_C539R NC64A_CME6_498R.1 NC64A_CME6_499R.1 NC64A_CviKI_475R.1 NC64A_CviKI_476R.1 NC64A_CvsA1_491R.1 NC64A_CvsA1_492R.1 NC64A_IL-3A_497R.1 NC64A_IL-5-2s1_626R.1 NC64A_IL-5-2s1_628R.1 NC64A_KS1B_424R.1 NC64A_KS1B_425R.1 NC64A_MA-1D_618R.1 NC64A_MA-1D_620R.1 NC64A_MA-1E_524R.1 NC64A_MA-1E_525R.1 NC64A_MA-1E_585R.1 NC64A_MA-1E_586R.1 NC64A_NE-JV-4_…
CL0343	CV common ancestor- Match virus&cellular	52	DNA topoisomerase II	NC64A_AN69C_513R.1 NC64A_AR158_Ref_C707L NC64A_CME6_659L.1 NC64A_CviKI_628L.1 NC64A_CvsA1_650L.1 NC64A_IL-3A_646L.1 NC64A_IL-3A_653L.1 NC64A_IL-5-2s1_829L.1 NC64A_KS1B_569L.1 NC64A_KS1B_575L.1 NC64A_MA-1D_804L.1 NC64A_MA-1E_738L.1 NC64A_MA-1E_744L.1 NC64A_NE-JV-4_671L.1 NC64A_NY-2B_805L.1 NC64A_NY2A_Ref_B781L NC64A_NYs-1_811L.1 NC64A_NYs-1_815L.1 NC64A_PBCV1_Ref_A583L OlV1_223c OsV5_244r OtV1_212…
CL0887	CV common ancestor- Match virus&cellular	50	Probable bifunctional chitinase/lysozyme	NC64A_AN69C_204R.1 NC64A_AR158_Ref_C220R NC64A_CME6_203R.1 NC64A_CviKI_194R.1 NC64A_CvsA1_200R.1 NC64A_IL-3A_196R.1 NC64A_IL-5-2s1_262R.1 NC64A_KS1B_132R.1 NC64A_MA-1D_147R.1 NC64A_MA-1E_194R.1 NC64A_MA-1E_229R.1 NC64A_NE-JV-4_205R.1 NC64A_NY-2B_270R.1 NC64A_NY2A_Ref_B239R NC64A_NYs-1_251R.1 NC64A_PBCV1_Ref_A181/182R Pbi_AP110A_942R.1 Pbi_CVA-1_942R.1 Pbi_CVB-1_890R.1 Pbi_CVG-1_896R.1 Pbi_CVM-1_9…
CN0009	CV common ancestor- Match virus&cellular	50	Potassium channel protein kcv	Pbi_CVA-1_215R.1 Pbi_CVG-1_211R.1 Pbi_CVR-1_220R.1 Pbi_CZ-2_182R.1 NC64A_AN69C_291R.1 NC64A_CME6_278R.1 NC64A_CviKI_275R.1 NC64A_CvsA1_279R.1 NC64A_CvsA1_281R.1 NC64A_IL-3A_280R.1 NC64A_IL-5-2s1_366R.1 NC64A_KS1B_206R.1 NC64A_MA-1D_235R.1 NC64A_MA-1E_314R.1 NC64A_MA-1E_316R.1 NC64A_NE-JV-4_293R.1 NC64A_NY-2B_361R.1 NC64A_NY2A_Ref_B336R NC64A_NYs-1_354R.1 NC64A_PBCV1_Ref_A250R Pbi_AP110A_220R.1 Pb…
CN0026	CV common ancestor- Match virus&cellular	50	ATPase	NC64A_AN69C_651R.1 NC64A_AR158_Ref_C562L NC64A_CME6_517L.1 NC64A_CviKI_498L.1 NC64A_CvsA1_517L.1 NC64A_IL-3A_517L.1 NC64A_IL-5-2s1_652L.1 NC64A_KS1B_443L.1 NC64A_MA-1D_640L.1 NC64A_MA-1E_536L.1 NC64A_MA-1E_608L.1 NC64A_NE-JV-4_527L.1 NC64A_NY-2B_636L.1 NC64A_NY2A_Ref_B623L NC64A_NYs-1_644L.1 NC64A_PBCV1_Ref_A456L OlV1_165c OsV5_188r OtV1_163 OtV2_151 Pbi_AP110A_804R.1 Pbi_CVA-1_801R.1 Pbi_CVB-1_6…
CN0028	CV common ancestor- Match virus&cellular	50	FAD-linked sulfhydryl oxidase	NC64A_AN69C_645L.1 NC64A_CviKI_508R.1 NC64A_CvsA1_527R.1 NC64A_IL-3A_528R.1 NC64A_KS1B_455R.1 NC64A_MA-1E_617R.1 NC64A_NE-JV-4_540R.1 NC64A_AN69C_646L.1 NC64A_AR158_Ref_C570R NC64A_CME6_526R.1 NC64A_CME6_527R.1 NC64A_CviKI_506R.1 NC64A_CvsA1_525R.1 NC64A_IL-3A_526R.1 NC64A_IL-5-2s1_662R.1 NC64A_KS1B_453R.1 NC64A_MA-1D_649R.1 NC64A_MA-1E_615R.1 NC64A_NE-JV-4_538R.1 NC64A_NY-2B_645R.1 NC64A_NY2A_Re…
CL0397	CV common ancestor- Match virus&cellular	49	Similar to hypothetical protein OlV1_086c (Ostreococcus lucimarinus virus OlV1)	NC64A_AN69C_639L.1 NC64A_AR158_Ref_C575R NC64A_CME6_532R.1 NC64A_CviKI_513R.1 NC64A_CvsA1_531R.1 NC64A_IL-3A_532R.1 NC64A_IL-5-2s1_668R.1 NC64A_KS1B_460R.1 NC64A_MA-1D_655R.1 NC64A_MA-1E_543R.1 NC64A_MA-1E_544R.1 NC64A_MA-1E_622R.1 NC64A_NE-JV-4_544R.1 NC64A_NY-2B_651R.1 NC64A_NY2A_Ref_B636R NC64A_NYs-1_659R.1 NC64A_PBCV1_Ref_A470R OlV1_086c OsV5_091r OtV1_085 OtV2_075 Pbi_AP110A_785L.1 Pbi_CVA-1…
CL0111	CV common ancestor- Match virus&cellular	48	Homospermidine synthase	NC64A_AN69C_270R.1 NC64A_AR158_Ref_C286R NC64A_CME6_259R.1 NC64A_CviKI_257R.1 NC64A_CvsA1_262R.1 NC64A_IL-3A_259R.1 NC64A_IL-5-2s1_335R.1 NC64A_KS1B_186R.1 NC64A_MA-1D_212R.1 NC64A_MA-1E_216R.1 NC64A_MA-1E_296R.1 NC64A_NE-JV-4_272R.1 NC64A_NY-2B_341R.1 NC64A_NY2A_Ref_B305R NC64A_NYs-1_331R.1 NC64A_PBCV1_Ref_A237R Pbi_AP110A_276L.1 Pbi_CVA-1_266L.1 Pbi_CVB-1_286L.1 Pbi_CVG-1_265L.1 Pbi_CVM-1_289L.…
CL0184	CV common ancestor- Match virus&cellular	47	Similar to Poxvirus A22 protein	NC64A_AN69C_305L.1 NC64A_AR158_Ref_C313L NC64A_CME6_301L.1 NC64A_CviKI_285L.1 NC64A_CvsA1_290L.1 NC64A_IL-3A_293L.1 NC64A_IL-5-2s1_380L.1 NC64A_KS1B_218L.1 NC64A_MA-1D_247L.1 NC64A_MA-1E_325L.1 NC64A_NE-JV-4_306L.1 NC64A_NY-2B_371L.1 NC64A_NY2A_Ref_B350L NC64A_NYs-1_367L.1 NC64A_PBCV1_Ref_A265L OlV1_060 OsV5_058f OtV1_053 OtV2_048 Pbi_AP110A_138L.1 Pbi_CVA-1_138L.1 Pbi_CVB-1_163L.1 Pbi_CVG-1_133L…
CL0309	CV common ancestor- Match virus&cellular	47	Similar to uncharacterized protein 088R (Mosquito iridescent virus)	NC64A_AN69C_444R.1 NC64A_AR158_Ref_C479R NC64A_CME6_392L.1 NC64A_CviKI_419R.1 NC64A_CvsA1_437R.1 NC64A_IL-3A_438R.1 NC64A_IL-5-2s1_566R.1 NC64A_KS1B_366R.1 NC64A_MA-1D_431R.1 NC64A_MA-1E_460R.1 NC64A_NE-JV-4_442R.1 NC64A_NY-2B_546R.1 NC64A_NY2A_Ref_B536R NC64A_NYs-1_559R.1 NC64A_PBCV1_Ref_A392R OlV1_095c OsV5_098r OtV1_092 OtV2_084 Pbi_AP110A_693L.1 Pbi_CVA-1_694L.1 Pbi_CVB-1_713R.1 Pbi_CVG-1_656…
CL0322	CV common ancestor- Match virus&cellular	47	Similar to hypothetical protein OlV1_104c (Ostreococcus lucimarinus virus OlV1)	NC64A_AN69C_465L.1 NC64A_AR158_Ref_C503L NC64A_CME6_463L.1 NC64A_CviKI_442L.1 NC64A_CvsA1_457L.1 NC64A_IL-3A_458L.1 NC64A_IL-5-2s1_588L.1 NC64A_KS1B_390L.1 NC64A_MA-1D_580L.1 NC64A_MA-1E_485L.1 NC64A_MA-1E_489L.1 NC64A_NE-JV-4_462L.1 NC64A_NY-2B_570L.1 NC64A_NY2A_Ref_B559L NC64A_NYs-1_585L.1 NC64A_PBCV1_Ref_A407L OlV1_104c OsV5_108r OtV1_100 OtV2_093 Pbi_AP110A_582R.1 Pbi_CVA-1_576R.1 Pbi_CVB-1_5…
CL0361	CV common ancestor- Match virus&cellular	47	ATP-dependent helicase	NC64A_AN69C_556R.1 NC64A_AR158_Ref_C663L NC64A_CME6_618L.1 NC64A_CviKI_597L.1 NC64A_CvsA1_614L.1 NC64A_IL-3A_609L.1 NC64A_IL-5-2s1_775L.1 NC64A_KS1B_531L.1 NC64A_MA-1D_755L.1 NC64A_MA-1E_705L.1 NC64A_NE-JV-4_634L.1 NC64A_NY-2B_756L.1 NC64A_NY2A_Ref_B738L NC64A_NYs-1_762L.1 NC64A_PBCV1_Ref_A548L OlV1_147c OsV5_149f OtV1_129 OtV2_119 Pbi_AP110A_320L.1 Pbi_CVA-1_310L.1 Pbi_CVB-1_323L.1 Pbi_CVG-1_317…
CL0395	CV common ancestor- Match virus&cellular	47	Ribonucleoside-diphosphate reductase small subunit	NC64A_AN69C_635L.1 NC64A_AR158_Ref_C579R NC64A_CME6_540R.1 NC64A_CviKI_522R.1 NC64A_CvsA1_539R.1 NC64A_IL-3A_536R.1 NC64A_IL-5-2s1_672R.1 NC64A_KS1B_463R.1 NC64A_MA-1D_659R.1 NC64A_MA-1E_548R.1 NC64A_MA-1E_630R.1 NC64A_NE-JV-4_548R.1 NC64A_NY-2B_655R.1 NC64A_NY2A_Ref_B641R NC64A_NYs-1_663R.1 NC64A_PBCV1_Ref_A476R OlV1_126 OsV5_174r OtV1_151 OtV2_140 Pbi_AP110A_776L.1 Pbi_CVA-1_770L.1 Pbi_CVB-1_63…
CL0396	CV common ancestor- Match virus&cellular	47	Similar to hypothetical protein L507 (Acanthamoeba polyphaga mimivirus)	NC64A_AN69C_638L.1 NC64A_AR158_Ref_C577R NC64A_CME6_534R.1 NC64A_CviKI_516R.1 NC64A_CvsA1_533R.1 NC64A_IL-3A_534R.1 NC64A_IL-5-2s1_670R.1 NC64A_KS1B_462R.1 NC64A_MA-1D_657R.1 NC64A_MA-1E_547R.1 NC64A_MA-1E_624R.1 NC64A_NE-JV-4_546R.1 NC64A_NY-2B_653R.1 NC64A_NY2A_Ref_B638R NC64A_NYs-1_661R.1 NC64A_PBCV1_Ref_A471R OlV1_221 OsV5_242f OtV1_210 OtV2_209 Pbi_AP110A_782L.1 Pbi_CVA-1_780L.1 Pbi_CVB-1_63…
CL0398	CV common ancestor- Match virus&cellular	47	DNA primase	NC64A_AN69C_641L.1 NC64A_AR158_Ref_C573R NC64A_CME6_530R.1 NC64A_CviKI_511R.1 NC64A_CvsA1_529R.1 NC64A_IL-3A_530R.1 NC64A_IL-5-2s1_665R.1 NC64A_KS1B_457R.1 NC64A_MA-1D_652R.1 NC64A_MA-1E_541R.1 NC64A_MA-1E_620R.1 NC64A_NE-JV-4_542R.1 NC64A_NY-2B_648R.1 NC64A_NY2A_Ref_B633R NC64A_NYs-1_656R.1 NC64A_PBCV1_Ref_A468R OlV1_081 OsV5_086f OtV1_080 OtV2_070 Pbi_AP110A_789L.1 Pbi_CVA-1_787L.1 Pbi_CVB-1_62…
CL0428	CV common ancestor- Match virus&cellular	47	Predicted membrane protein (DUF2177)	NC64A_AN69C_706L.1 NC64A_AR158_Ref_C744R NC64A_CME6_708R.1 NC64A_CviKI_675R.1 NC64A_CvsA1_688R.1 NC64A_IL-3A_700R.1 NC64A_IL-5-2s1_875R.1 NC64A_KS1B_617R.1 NC64A_MA-1D_853R.1 NC64A_MA-1E_777R.1 NC64A_NE-JV-4_714R.1 NC64A_NY-2B_851R.1 NC64A_NY2A_Ref_B828R NC64A_NYs-1_861R.1 NC64A_PBCV1_Ref_A624R Pbi_AP110A_880R.1 Pbi_CVA-1_892R.1 Pbi_CVB-1_848R.1 Pbi_CVB-1_849R.1 Pbi_CVG-1_850R.1 Pbi_CVM-1_885R.1 …
CL0724	CV common ancestor- Match virus&cellular	47	Similar to hypothetical protein R354 (Acanthamoeba polyphaga mimivirus)	NC64A_AN69C_187R.1 NC64A_AR158_Ref_C200R NC64A_CME6_188R.1 NC64A_CviKI_175R.1 NC64A_CvsA1_184R.1 NC64A_IL-3A_183R.1 NC64A_IL-5-2s1_237R.1 NC64A_KS1B_116R.1 NC64A_MA-1D_122R.1 NC64A_MA-1E_183R.1 NC64A_MA-1E_196R.1 NC64A_NE-JV-4_193R.1 NC64A_NY-2B_245R.1 NC64A_NY2A_Ref_B214R NC64A_NYs-1_225R.1 NC64A_PBCV1_Ref_A166R OlV1_148c OsV5_146f OtV1_126 OtV2_118 Pbi_AP110A_256R.1 Pbi_CVA-1_247R.1 Pbi_CVB-1_2…
CL0281	CV common ancestor- Match virus&cellular	46	Similar to hypothetical protein R449 (Acanthamoeba polyphaga mimivirus)	NC64A_AN69C_372L.1 NC64A_AR158_Ref_C400L NC64A_CME6_363R.1 NC64A_CviKI_349L.1 NC64A_CvsA1_357L.1 NC64A_IL-3A_363L.1 NC64A_IL-5-2s1_477L.1 NC64A_KS1B_304L.1 NC64A_MA-1D_341L.1 NC64A_MA-1E_385L.1 NC64A_NE-JV-4_379L.1 NC64A_NY-2B_458L.1 NC64A_NY2A_Ref_B455L NC64A_NYs-1_468L.1 NC64A_PBCV1_Ref_A324L OlV1_070c OsV5_073r OtV1_067 OtV2_059 Pbi_AP110A_391L.1 Pbi_CVA-1_381L.1 Pbi_CVB-1_394L.1 Pbi_CVG-1_373…
CL0293	CV common ancestor- Match virus&cellular	46	Similar to hypothetical protein MPWG_00156 (Micromonas pusilla virus PL1)	NC64A_AN69C_404L.1 NC64A_AR158_Ref_C430L NC64A_CME6_440R.1 NC64A_CviKI_378L.1 NC64A_CvsA1_388L.1 NC64A_IL-3A_395L.1 NC64A_IL-5-2s1_511L.1 NC64A_KS1B_324L.1 NC64A_MA-1D_374L.1 NC64A_MA-1E_415L.1 NC64A_NE-JV-4_398L.1 NC64A_NY-2B_491L.1 NC64A_NY2A_Ref_B488L NC64A_NYs-1_502L.1 NC64A_PBCV1_Ref_A342L OlV1_102c OsV5_105r OtV1_098 OtV2_091 Pbi_AP110A_415L.1 Pbi_CVA-1_400L.1 Pbi_CVB-1_417L.1 Pbi_CVG-1_397…
CL0317	CV common ancestor- Match virus&cellular	46	Similar to hypothetical protein BpV2_152 (Bathycoccus sp. RCC1105 virus BpV2)	NC64A_AN69C_456R.1 NC64A_AR158_Ref_C493R NC64A_CME6_377L.1 NC64A_CviKI_433R.1 NC64A_CvsA1_449R.1 NC64A_IL-3A_451R.1 NC64A_IL-5-2s1_577R.1 NC64A_KS1B_381R.1 NC64A_MA-1D_444R.1 NC64A_MA-1E_476R.1 NC64A_NE-JV-4_455R.1 NC64A_NY-2B_559R.1 NC64A_NY2A_Ref_B549R NC64A_NYs-1_571R.1 NC64A_PBCV1_Ref_A401R OlV1_123c OsV5_178f OtV1_154 OtV2_143 Pbi_AP110A_668L.1 Pbi_CVA-1_671L.1 Pbi_CVB-1_734R.1 Pbi_CVG-1_635…
CL0344	CV common ancestor- Match virus&cellular	46	Similar to hypothetical protein (uncultured phage MedDCM-OCT-S04-C231)	NC64A_AN69C_521R.1 NC64A_AR158_Ref_C699L NC64A_CME6_653L.1 NC64A_CviKI_627L.1 NC64A_CvsA1_649L.1 NC64A_IL-3A_645L.1 NC64A_IL-5-2s1_819L.1 NC64A_KS1B_568L.1 NC64A_MA-1D_801L.1 NC64A_MA-1E_737L.1 NC64A_NE-JV-4_670L.1 NC64A_NY-2B_799L.1 NC64A_NY2A_Ref_B772L NC64A_NYs-1_808L.1 NC64A_PBCV1_Ref_A577L Pbi_AP110A_658R.1 Pbi_CVA-1_656R.1 Pbi_CVB-1_756L.1 Pbi_CVG-1_623R.1 Pbi_CVM-1_663R.1 Pbi_CVR-1_665R.1 …
CL0359	CV common ancestor- Match virus&cellular	46	Transcription factor TFIID (or TATA-binding protein TBP)	NC64A_AN69C_551L.1 NC64A_AR158_Ref_C669R NC64A_CME6_623R.1 NC64A_CviKI_601R.1 NC64A_CvsA1_619R.1 NC64A_IL-3A_614R.1 NC64A_IL-5-2s1_781R.1 NC64A_KS1B_535R.1 NC64A_MA-1D_762R.1 NC64A_MA-1E_709R.1 NC64A_NE-JV-4_638R.1 NC64A_NY-2B_762R.1 NC64A_NY2A_Ref_B743R NC64A_NYs-1_769R.1 NC64A_PBCV1_Ref_A552R OlV1_136c OsV5_161f OtV1_140 OtV2_130 Pbi_AP110A_312R.1 Pbi_CVA-1_304R.1 Pbi_CVB-1_319R.1 Pbi_CVG-1_310…
CL0360	CV common ancestor- Match virus&cellular	46	dUTP pyrophosphatase	NC64A_AN69C_554R.1 NC64A_AR158_Ref_C667L NC64A_CME6_622L.1 NC64A_CviKI_600L.1 NC64A_CvsA1_618L.1 NC64A_IL-3A_613L.1 NC64A_IL-5-2s1_779L.1 NC64A_KS1B_534L.1 NC64A_MA-1D_759L.1 NC64A_MA-1E_708L.1 NC64A_NE-JV-4_637L.1 NC64A_NY-2B_760L.1 NC64A_NY2A_Ref_B741L NC64A_NYs-1_766L.1 NC64A_PBCV1_Ref_A551L OlV1_207 OsV5_231f OtV1_199 OtV2_194 Pbi_AP110A_310L.1 Pbi_CVA-1_302L.1 Pbi_CVB-1_316L.1 Pbi_CVG-1_308L…
CL0386	CV common ancestor- Match virus&cellular	46	Putative transcription factor	NC64A_AN69C_623L.1 NC64A_AR158_Ref_C597R NC64A_CME6_560R.1 NC64A_CviKI_538R.1 NC64A_CvsA1_555R.1 NC64A_IL-3A_550R.1 NC64A_IL-5-2s1_690R.1 NC64A_KS1B_476R.1 NC64A_MA-1D_677R.1 NC64A_MA-1E_646R.1 NC64A_NE-JV-4_565R.1 NC64A_NY-2B_673R.1 NC64A_NY2A_Ref_B663R NC64A_NYs-1_681R.1 NC64A_PBCV1_Ref_A494R OlV1_113 OsV5_117f OtV1_109 OtV2_102 Pbi_AP110A_731R.1 Pbi_CVA-1_727R.1 Pbi_CVB-1_685L.1 Pbi_CVG-1_688R…
CL0390	CV common ancestor- Match virus&cellular	46	Similar to hypothetical protein L417 (Acanthamoeba polyphaga mimivirus)	NC64A_AN69C_627L.1 NC64A_AR158_Ref_C590R NC64A_CME6_554R.1 NC64A_CviKI_533R.1 NC64A_CvsA1_550R.1 NC64A_IL-3A_544R.1 NC64A_IL-5-2s1_683R.1 NC64A_KS1B_472R.1 NC64A_MA-1D_670R.1 NC64A_MA-1E_641R.1 NC64A_NE-JV-4_556R.1 NC64A_NY-2B_666R.1 NC64A_NY2A_Ref_B652R NC64A_NYs-1_674R.1 NC64A_PBCV1_Ref_A488R OlV1_107c OsV5_111r OtV1_103 OtV2_096 Pbi_AP110A_739L.1 Pbi_CVA-1_735L.1 Pbi_CVB-1_677R.1 Pbi_CVG-1_696…
CL0391	CV common ancestor- Match virus&cellular	46	Hypothetical protein	NC64A_AN69C_629L.1 NC64A_AR158_Ref_C588R NC64A_CME6_551R.1 NC64A_CviKI_532R.1 NC64A_CvsA1_549R.1 NC64A_IL-3A_543R.1 NC64A_IL-5-2s1_681R.1 NC64A_KS1B_471R.1 NC64A_MA-1D_668R.1 NC64A_MA-1E_640R.1 NC64A_NE-JV-4_555R.1 NC64A_NY-2B_664R.1 NC64A_NY2A_Ref_B651R NC64A_NYs-1_672R.1 NC64A_PBCV1_Ref_A485R OlV1_108c OsV5_112r OtV1_104 OtV2_097 Pbi_AP110A_744L.1 Pbi_CVA-1_739L.1 Pbi_CVB-1_672R.1 Pbi_CVG-1_700…
CL0393	CV common ancestor- Match virus&cellular	46	Protein containing MYM-type Zinc finger with FCS sequence motif	NC64A_AN69C_631L.1 NC64A_AR158_Ref_C586R NC64A_CME6_548R.1 NC64A_CviKI_529R.1 NC64A_CvsA1_546R.1 NC64A_IL-3A_540R.1 NC64A_IL-5-2s1_678R.1 NC64A_KS1B_468R.1 NC64A_MA-1D_665R.1 NC64A_MA-1E_637R.1 NC64A_NE-JV-4_552R.1 NC64A_NY-2B_661R.1 NC64A_NY2A_Ref_B647R NC64A_NYs-1_669R.1 NC64A_PBCV1_Ref_A482R OlV1_055c OsV5_052r OtV1_050 OtV2_042 Pbi_AP110A_757R.1 Pbi_CVA-1_752R.1 Pbi_CVB-1_654L.1 Pbi_CVG-1_712…
CL0402	CV common ancestor- Match virus&cellular	46	RNase III	NC64A_AN69C_647L.1 NC64A_AR158_Ref_C568R NC64A_CME6_525R.1 NC64A_CviKI_505R.1 NC64A_CvsA1_524R.1 NC64A_IL-3A_525R.1 NC64A_IL-5-2s1_660R.1 NC64A_KS1B_452R.1 NC64A_MA-1D_647R.1 NC64A_MA-1E_614R.1 NC64A_NE-JV-4_535R.1 NC64A_NY-2B_643R.1 NC64A_NY2A_Ref_B628R NC64A_NYs-1_651R.1 NC64A_PBCV1_Ref_A464R OlV1_149c OsV5_145f OtV1_125 OtV2_117 Pbi_AP110A_800L.1 Pbi_CVA-1_797L.1 Pbi_CVB-1_614R.1 Pbi_CVG-1_753…
CL0410	CV common ancestor- Match virus&cellular	46	Protein kinase	NC64A_AN69C_667R.1 NC64A_AR158_Ref_C551L NC64A_CME6_506L.1 NC64A_CviKI_484L.1 NC64A_CvsA1_501L.1 NC64A_IL-3A_503L.1 NC64A_IL-5-2s1_639L.1 NC64A_KS1B_433L.1 NC64A_MA-1D_627L.1 NC64A_MA-1E_594L.1 NC64A_NE-JV-4_511L.1 NC64A_NY-2B_625L.1 NC64A_NY2A_Ref_B606L NC64A_NYs-1_632L.1 NC64A_PBCV1_Ref_A445L OlV1_063c OsV5_062r OtV1_059 OtV2_052 Pbi_AP110A_485R.1 Pbi_CVA-1_460R.1 Pbi_CVB-1_467R.1 Pbi_CVG-1_453…
CL0434	CV common ancestor- Match virus&cellular	46	Ribonucleotide reductase large subunit	NC64A_AN69C_717R.1 NC64A_AR158_Ref_C748R NC64A_CME6_715R.1 NC64A_CviKI_678R.1 NC64A_CvsA1_691R.1 NC64A_IL-3A_703R.1 NC64A_IL-5-2s1_881R.1 NC64A_KS1B_620R.1 NC64A_MA-1D_855R.1 NC64A_MA-1E_780R.1 NC64A_NE-JV-4_717R.1 NC64A_NY-2B_857R.1 NC64A_NY2A_Ref_B832R NC64A_NYs-1_863R.1 NC64A_PBCV1_Ref_A629R OlV1_143 OsV5_153r OtV1_133 OtV2_123 Pbi_AP110A_925L.1 Pbi_CVA-1_929L.1 Pbi_CVB-1_876L.1 Pbi_CVG-1_883L…
CL0443	CV common ancestor- Match virus&cellular	46	Similar to mg484 gene product (Megavirus chiliensis)	NC64A_AN69C_732R.1 NC64A_AR158_Ref_C765R NC64A_CME6_731R.1 NC64A_CviKI_692R.1 NC64A_CvsA1_712R.1 NC64A_IL-3A_718R.1 NC64A_IL-5-2s1_894R.1 NC64A_KS1B_636R.1 NC64A_MA-1D_870R.1 NC64A_MA-1E_797R.1 NC64A_NE-JV-4_734R.1 NC64A_NY-2B_874R.1 NC64A_NY2A_Ref_B849R NC64A_NYs-1_877R.1 NC64A_PBCV1_Ref_A644R OlV1_141c OsV5_155f OtV1_135 OtV2_125 Pbi_AP110A_901L.1 Pbi_CVA-1_909L.1 Pbi_CVB-1_864L.1 Pbi_CVG-1_859…
CL0453	CV common ancestor- Match virus&cellular	46	Thymidylate synthase	NC64A_AN69C_760R.1 NC64A_AR158_Ref_C793R NC64A_CME6_762R.1 NC64A_CviKI_719R.1 NC64A_CvsA1_737R.1 NC64A_IL-3A_747R.1 NC64A_IL-5-2s1_925R.1 NC64A_KS1B_670R.1 NC64A_MA-1D_901R.1 NC64A_MA-1E_826R.1 NC64A_NE-JV-4_760R.1 NC64A_NY-2B_912R.1 NC64A_NY2A_Ref_B865R NC64A_NYs-1_907R.1 NC64A_PBCV1_Ref_A674R OlV1_061 OsV5_059f OtV1_056 OtV2_051 Pbi_AP110A_068L.1 Pbi_CVA-1_055L.1 Pbi_CVB-1_069L.1 Pbi_CVG-1_048L…
CL0483	CV common ancestor- Match virus&cellular	46	Prolyl 4-hydroxylase	NC64A_AN69C_095R.1 NC64A_AR158_Ref_C118R NC64A_CME6_098R.1 NC64A_CviKI_092R.1 NC64A_CvsA1_050R.1 NC64A_IL-3A_089R.1 NC64A_IL-5-2s1_153L.1 NC64A_KS1B_039R.1 NC64A_MA-1D_507L.1 NC64A_MA-1E_107R.1 NC64A_NE-JV-4_101R.1 NC64A_NY-2B_146R.1 NC64A_NY2A_Ref_B126R NC64A_NYs-1_119R.1 NC64A_PBCV1_Ref_A085R OlV1_118c OsV5_126r OtV1_111 OtV2_106 Pbi_AP110A_480R.1 Pbi_CVA-1_456R.1 Pbi_CVB-1_463R.1 Pbi_CVG-1_449…
CL0551	CV common ancestor- Match virus&cellular	46	Ubiquitin carboxyl-terminal hydrolase	NC64A_AN69C_115L.1 NC64A_AR158_Ref_C140L NC64A_CME6_120L.1 NC64A_CviKI_112L.1 NC64A_CvsA1_070L.1 NC64A_IL-3A_110L.1 NC64A_IL-5-2s1_122R.1 NC64A_KS1B_054L.1 NC64A_MA-1D_473R.1 NC64A_MA-1E_122L.1 NC64A_NE-JV-4_116L.1 NC64A_NY-2B_169L.1 NC64A_NY2A_Ref_B150L NC64A_NYs-1_152L.1 NC64A_PBCV1_Ref_A105L OlV1_120 OsV5_181r OtV1_157 OtV2_146 Pbi_AP110A_169L.1 Pbi_CVA-1_162L.1 Pbi_CVB-1_189L.1 Pbi_CVG-1_156L…
CL0584	CV common ancestor- Match virus&cellular	46	Similar to hypothetical protein BpV1_178c (Bathycoccus sp. RCC1105 virus BpV1)	NC64A_AN69C_132R.1 NC64A_AR158_Ref_C160R NC64A_CME6_138R.1 NC64A_CviKI_125R.1 NC64A_CvsA1_086R.1 NC64A_CvsA1_087R.1 NC64A_IL-3A_129R.1 NC64A_IL-5-2s1_101L.1 NC64A_KS1B_069R.1 NC64A_MA-1D_454L.1 NC64A_MA-1E_137R.1 NC64A_NE-JV-4_134R.1 NC64A_NY-2B_192R.1 NC64A_NY2A_Ref_B168R NC64A_NYs-1_173R.1 NC64A_PBCV1_Ref_A121R OlV1_197c OsV5_224r OtV1_193 OtV2_185 Pbi_AP110A_193R.1 Pbi_CVA-1_180R.1 Pbi_CVB-1_2…
CL0603	CV common ancestor- Match virus&cellular	46	Transcription elongation factor S-II	NC64A_AN69C_141L.1 NC64A_AR158_Ref_C167L NC64A_CME6_144L.1 NC64A_CviKI_135L.1 NC64A_CvsA1_142L.1 NC64A_IL-3A_138L.1 NC64A_IL-5-2s1_062L.1 NC64A_KS1B_076L.1 NC64A_MA-1D_081L.1 NC64A_MA-1E_142L.1 NC64A_NE-JV-4_144L.1 NC64A_NY-2B_202L.1 NC64A_NY2A_Ref_B175L NC64A_NYs-1_181L.1 NC64A_PBCV1_Ref_A125L OlV1_030c OsV5_024r OtV1_024 OtV2_019 Pbi_AP110A_206L.1 Pbi_CVA-1_196L.1 Pbi_CVB-1_215L.1 Pbi_CVG-1_185…
CL0611	CV common ancestor- Match virus&cellular	46	Similar to hypothetical protein OlV1_133 (Ostreococcus lucimarinus virus OlV1)	NC64A_AN69C_144R.1 NC64A_AR158_Ref_C169R NC64A_CME6_147R.1 NC64A_CviKI_138R.1 NC64A_CvsA1_145R.1 NC64A_IL-3A_140R.1 NC64A_IL-5-2s1_063R.1 NC64A_KS1B_079R.1 NC64A_MA-1D_082R.1 NC64A_MA-1E_145R.1 NC64A_NE-JV-4_147R.1 NC64A_NY-2B_203R.1 NC64A_NY2A_Ref_B177R NC64A_NYs-1_182R.1 NC64A_PBCV1_Ref_A127R OlV1_133 OsV5_165r OtV1_142 OtV2_132 Pbi_AP110A_209R.1 Pbi_CVA-1_199R.1 Pbi_CVB-1_217R.1 Pbi_CVG-1_188R…
CL0676	CV common ancestor- Match virus&cellular	46	ATP-dependent RNA helicase	NC64A_AN69C_172R.1 NC64A_AR158_Ref_C191R NC64A_CME6_173R.1 NC64A_CviKI_160R.1 NC64A_CvsA1_169R.1 NC64A_IL-3A_168R.1 NC64A_IL-5-2s1_225R.1 NC64A_KS1B_101R.1 NC64A_MA-1D_110R.1 NC64A_MA-1E_168R.1 NC64A_NE-JV-4_177R.1 NC64A_NY-2B_231R.1 NC64A_NY2A_Ref_B203R NC64A_NYs-1_209R.1 NC64A_PBCV1_Ref_A153R OlV1_067 OsV5_067f OtV1_064 OtV2_056 Pbi_AP110A_242R.1 Pbi_CVA-1_234R.1 Pbi_CVB-1_248R.1 Pbi_CVG-1_231R…
CN0016	CV common ancestor- Match virus&cellular	46	Hypothetical protein	NC64A_AN69C_420R.1 NC64A_AR158_Ref_C449R NC64A_CME6_418L.1 NC64A_CviKI_394R.1 NC64A_CvsA1_406R.1 NC64A_IL-3A_413R.1 NC64A_IL-5-2s1_528R.1 NC64A_KS1B_342R.1 NC64A_MA-1D_393R.1 NC64A_MA-1E_431R.1 NC64A_NE-JV-4_415R.1 NC64A_NY-2B_508R.1 NC64A_NY2A_Ref_B508R NC64A_NYs-1_521R.1 NC64A_PBCV1_Ref_A363R Pbi_AP110A_437R.1 Pbi_CVA-1_424R.1 Pbi_CVB-1_434R.1 Pbi_CVG-1_422R.1 Pbi_CVM-1_449R.1 Pbi_CVR-1_432R.1 …
CL0058	CV common ancestor- Match virus&cellular	45	Hypothetical protein	NC64A_AN69C_253L.1 NC64A_AR158_Ref_C264L NC64A_CME6_240L.1 NC64A_CviKI_240L.1 NC64A_CvsA1_246L.1 NC64A_IL-3A_238L.1 NC64A_IL-3A_239L.1 NC64A_IL-5-2s1_312L.1 NC64A_KS1B_169L.1 NC64A_MA-1D_193L.1 NC64A_MA-1E_280L.1 NC64A_NE-JV-4_249L.1 NC64A_NY-2B_321L.1 NC64A_NY-2B_322L.1 NC64A_NY2A_Ref_B289L NC64A_NYs-1_303L.1 NC64A_PBCV1_Ref_A217L NC64A_PBCV1_Ref_a220L Pbi_AP110A_330R.1 Pbi_CVA-1_320R.1 Pbi_CVB-…
CL0297	CV common ancestor- Match virus&cellular	45	Similar to uncharacterized protein R489 (Acanthamoeba polyphaga mimivirus)	NC64A_AN69C_412L.1 NC64A_AR158_Ref_C444L NC64A_CME6_430R.1 NC64A_CviKI_388L.1 NC64A_CvsA1_400L.1 NC64A_IL-3A_403L.1 NC64A_IL-5-2s1_523L.1 NC64A_KS1B_336L.1 NC64A_MA-1D_389L.1 NC64A_MA-1E_425L.1 NC64A_NE-JV-4_405L.1 NC64A_NY-2B_503L.1 NC64A_NY2A_Ref_B503L NC64A_NYs-1_517L.1 NC64A_PBCV1_Ref_A352L OlV1_154 OtV1_120 OtV2_112 Pbi_AP110A_424L.1 Pbi_CVA-1_412L.1 Pbi_CVB-1_425L.1 Pbi_CVG-1_413L.1 Pbi_CVM…
CL0399	CV common ancestor- Match virus&cellular	45	Similar to hypothetical protein BpV1_006c (Bathycoccus sp. RCC1105 virus BpV1)	NC64A_AN69C_643R.1 NC64A_AR158_Ref_C571L NC64A_CME6_529L.1 NC64A_CviKI_509L.1 NC64A_CvsA1_528L.1 NC64A_IL-3A_529L.1 NC64A_IL-5-2s1_663L.1 NC64A_KS1B_456L.1 NC64A_MA-1D_650L.1 NC64A_MA-1E_618L.1 NC64A_NE-JV-4_541L.1 NC64A_NY-2B_646L.1 NC64A_NY2A_Ref_B631L NC64A_NYs-1_654L.1 NC64A_PBCV1_Ref_A467L OlV1_008c OtV1_005 OtV2_002 Pbi_AP110A_794R.1 Pbi_CVA-1_791R.1 Pbi_CVB-1_620L.1 Pbi_CVG-1_747R.1 Pbi_CV…
CL0780	CV common ancestor- Match virus&cellular	45	GDP-L-fucose synthase 2	NC64A_AN69C_334L.1 NC64A_AR158_Ref_C344L NC64A_CME6_334L.1 NC64A_CviKI_312L.1 NC64A_CvsA1_321L.1 NC64A_IL-3A_326L.1 NC64A_IL-5-2s1_417L.1 NC64A_KS1B_261L.1 NC64A_MA-1D_284L.1 NC64A_MA-1E_355L.1 NC64A_NE-JV-4_340L.1 NC64A_NY-2B_408L.1 NC64A_NY2A_Ref_B395L NC64A_NYs-1_404L.1 NC64A_PBCV1_Ref_A295L OlV1_047 OsV5_043f OtV1_042 OtV2_033 SAG_ATCV1_Ref_Z282L SAG_ATCV1_Ref_Z544R SAG_Br0604L_332L.1 SAG_Br0…
CL0340	CV common ancestor- Match virus&cellular	44	dCMP deaminase	NC64A_AN69C_504L.1 NC64A_AR158_Ref_C718R NC64A_CME6_676R.1 NC64A_CviKI_645R.1 NC64A_CvsA1_661R.1 NC64A_IL-3A_665R.1 NC64A_IL-5-2s1_845R.1 NC64A_KS1B_586R.1 NC64A_MA-1D_818R.1 NC64A_MA-1E_751R.1 NC64A_NE-JV-4_687R.1 NC64A_NY-2B_818R.1 NC64A_NY2A_Ref_B795R NC64A_NYs-1_826R.1 NC64A_PBCV1_Ref_A596R OlV1_202 OtV2_190 Pbi_AP110A_632L.1 Pbi_CVA-1_628L.1 Pbi_CVB-1_781R.1 Pbi_CVG-1_597L.1 Pbi_CVM-1_633L.1…
CL0752	CV common ancestor- Match virus&cellular	44	Lipid hydrolase	NC64A_AN69C_194L.1 NC64A_AR158_Ref_C208L NC64A_CME6_195L.1 NC64A_CviKI_186L.1 NC64A_CvsA1_194L.1 NC64A_IL-3A_190L.1 NC64A_IL-5-2s1_248L.1 NC64A_KS1B_124L.1 NC64A_MA-1D_133L.1 NC64A_MA-1E_190L.1 NC64A_NE-JV-4_200L.1 NC64A_NY-2B_256L.1 NC64A_NY2A_Ref_B226L NC64A_NYs-1_237L.1 NC64A_PBCV1_Ref_A173L OsV5_136r OtV1_116 Pbi_AP110A_262L.1 Pbi_CVA-1_252L.1 Pbi_CVB-1_269L.1 Pbi_CVG-1_251L.1 Pbi_CVM-1_276L.…
CL0122	CV common ancestor- Match virus&cellular	43	Helicase	NC64A_AN69C_277R.1 NC64A_AR158_Ref_C292R NC64A_CME6_264R.1 NC64A_CviKI_262R.1 NC64A_CvsA1_267R.1 NC64A_IL-3A_267R.1 NC64A_IL-5-2s1_341R.1 NC64A_KS1B_192R.1 NC64A_MA-1D_218R.1 NC64A_MA-1E_221R.1 NC64A_MA-1E_301R.1 NC64A_NE-JV-4_280R.1 NC64A_NY-2B_347R.1 NC64A_NY2A_Ref_B316R NC64A_NYs-1_337R.1 NC64A_PBCV1_Ref_A241R Pbi_AP110A_267L.1 Pbi_CVA-1_257L.1 Pbi_CVB-1_274L.1 Pbi_CVG-1_257L.1 Pbi_CVM-1_281L.…
CL0363	CV common ancestor- Match virus&cellular	43	Endonuclease with GIY-YIG catalytic domain	NC64A_AN69C_569L.1 NC64A_AR158_Ref_C651R NC64A_CME6_608R.1 NC64A_CviKI_585R.1 NC64A_CvsA1_602R.1 NC64A_IL-3A_599R.1 NC64A_IL-5-2s1_758R.1 NC64A_KS1B_520R.1 NC64A_MA-1D_738R.1 NC64A_MA-1E_693R.1 NC64A_NE-JV-4_623R.1 NC64A_NY-2B_740R.1 NC64A_NY2A_Ref_B724R NC64A_NYs-1_746R.1 NC64A_PBCV1_Ref_A539R Pbi_AP110A_608R.1 Pbi_CVA-1_605R.1 Pbi_CVB-1_592R.1 Pbi_CVG-1_576R.1 Pbi_CVM-1_613R.1 Pbi_CVR-1_614R.1 …
CL0413	CV common ancestor- Match virus&cellular	43	Exostosin	NC64A_AN69C_078L.1 NC64A_AR158_Ref_C093L NC64A_CME6_082L.1 NC64A_CviKI_080L.1 NC64A_CvsA1_039L.1 NC64A_IL-3A_071L.1 NC64A_IL-5-2s1_175R.1 NC64A_KS1B_024L.1 NC64A_MA-1D_531R.1 NC64A_MA-1D_533R.1 NC64A_MA-1E_087L.1 NC64A_NE-JV-4_085L.1 NC64A_NY-2B_116L.1 NC64A_NY2A_Ref_b107L NC64A_NYs-1_098L.1 NC64A_PBCV1_Ref_A075L Pbi_AP110A_013L.1 Pbi_CVA-1_016L.1 Pbi_CVB-1_025L.1 Pbi_CVG-1_019L.1 Pbi_CVM-1_022L.…
CN0039	CV common ancestor- Match virus&cellular	43	Endonuclease V	NC64A_AN69C_050L.1 NC64A_AR158_Ref_C064L NC64A_CME6_052L.1 NC64A_CviKI_050L.1 NC64A_CvsA1_128L.1 NC64A_IL-3A_046L.1 NC64A_IL-5-2s1_201R.1 NC64A_MA-1D_561R.1 NC64A_MA-1E_041L.1 NC64A_NE-JV-4_061L.1 NC64A_NY-2B_090L.1 NC64A_NY2A_Ref_B076L NC64A_NYs-1_071L.1 NC64A_PBCV1_Ref_A050L Pbi_AP110A_746L.1 Pbi_CVA-1_741L.1 Pbi_CVB-1_671R.1 Pbi_CVG-1_701L.1 Pbi_CVM-1_750L.1 Pbi_CVR-1_746L.1 Pbi_CZ-2_706L.1 Pb…
CL0079	CV common ancestor- Match virus&cellular	42	Similar to hypothetical protein 162286324 (Organic Lake phycodnavirus)	NC64A_AN69C_260L.1 NC64A_AR158_Ref_C270L NC64A_CME6_248L.1 NC64A_CviKI_247L.1 NC64A_CvsA1_252L.1 NC64A_IL-3A_248L.1 NC64A_IL-5-2s1_319L.1 NC64A_KS1B_175L.1 NC64A_MA-1D_200L.1 NC64A_MA-1E_286L.1 NC64A_NE-JV-4_258L.1 NC64A_NY-2B_329L.1 NC64A_NY2A_Ref_B291L NC64A_NYs-1_315L.1 NC64A_PBCV1_Ref_A227L Pbi_AP110A_294R.1 Pbi_CVA-1_282R.1 Pbi_CVB-1_300R.1 Pbi_CVG-1_280R.1 Pbi_CVM-1_305R.1 Pbi_CVR-1_289R.1 …
CL0266	CV common ancestor- Match virus&cellular	42	Hypothetical protein	NC64A_AN69C_342L.1 NC64A_AR158_Ref_C369L NC64A_CME6_338L.1 NC64A_CviKI_316L.1 NC64A_CvsA1_325L.1 NC64A_IL-3A_334L.1 NC64A_IL-5-2s1_444L.1 NC64A_KS1B_275L.1 NC64A_MA-1D_310L.1 NC64A_MA-1E_358L.1 NC64A_NE-JV-4_349L.1 NC64A_NY-2B_427L.1 NC64A_NY2A_Ref_B421L NC64A_NYs-1_430L.1 NC64A_PBCV1_Ref_A298L Pbi_AP110A_114R.1 Pbi_CVA-1_107R.1 Pbi_CVB-1_135R.1 Pbi_CVG-1_109R.1 Pbi_CVM-1_126R.1 Pbi_CVR-1_114R.1 …
CL0373	CV common ancestor- Match virus&cellular	42	Similar to uncharacterized protein R325 (Acanthamoeba polyphaga mimivirus)	NC64A_AN69C_588R.1 NC64A_AR158_Ref_C621L NC64A_CME6_588L.1 NC64A_CviKI_560L.1 NC64A_CvsA1_577L.1 NC64A_IL-3A_578L.1 NC64A_IL-5-2s1_722L.1 NC64A_KS1B_497L.1 NC64A_MA-1D_707L.1 NC64A_MA-1E_668L.1 NC64A_NE-JV-4_600L.1 NC64A_NY-2B_707L.1 NC64A_NY2A_Ref_B685L NC64A_NYs-1_715L.1 NC64A_PBCV1_Ref_A521aL Pbi_AP110A_588L.1 Pbi_CVA-1_578L.1 Pbi_CVB-1_572L.1 Pbi_CVG-1_555L.1 Pbi_CVM-1_593L.1 Pbi_CVR-1_587L.1…
CL0559	CV common ancestor- Match virus&cellular	42	Hypothetical protein	NC64A_AN69C_117L.1 NC64A_AR158_Ref_C142L NC64A_CME6_123L.1 NC64A_CviKI_113L.1 NC64A_CvsA1_073L.1 NC64A_IL-3A_114L.1 NC64A_IL-5-2s1_117R.1 NC64A_KS1B_056L.1 NC64A_MA-1D_468R.1 NC64A_MA-1E_124L.1 NC64A_NE-JV-4_118L.1 NC64A_NY-2B_171L.1 NC64A_NY2A_Ref_B154L NC64A_NYs-1_154L.1 NC64A_PBCV1_Ref_A107L Pbi_AP110A_172L.1 Pbi_CVA-1_165L.1 Pbi_CVB-1_191L.1 Pbi_CVG-1_158L.1 Pbi_CVM-1_182L.1 Pbi_CVR-1_172L.1 …
CL0569	CV common ancestor- Match virus&cellular	42	Glycosyl transferase	NC64A_AN69C_123R.1 NC64A_AR158_Ref_C150R NC64A_CME6_128R.1 NC64A_CviKI_117R.1 NC64A_CvsA1_077R.1 NC64A_IL-3A_120R.1 NC64A_IL-5-2s1_109L.1 NC64A_KS1B_060R.1 NC64A_MA-1D_459L.1 NC64A_MA-1E_128R.1 NC64A_NE-JV-4_124R.1 NC64A_NY-2B_180R.1 NC64A_NY2A_Ref_B159R NC64A_NYs-1_162R.1 NC64A_PBCV1_Ref_A111/114R Pbi_AP110A_548R.1 Pbi_CVA-1_532R.1 Pbi_CVB-1_538R.1 Pbi_CVG-1_520R.1 Pbi_CVM-1_550R.1 Pbi_CVR-1_545…
CL0877	CV common ancestor- Match virus&cellular	42	Cytidine and deoxycytidylate deaminase	NC64A_AN69C_235R.1 NC64A_AR158_Ref_C246R NC64A_CME6_223R.1 NC64A_CviKI_222R.1 NC64A_CvsA1_227R.1 NC64A_IL-3A_218R.1 NC64A_IL-5-2s1_290R.1 NC64A_KS1B_151R.1 NC64A_MA-1D_174R.1 NC64A_MA-1E_257R.1 NC64A_NE-JV-4_228R.1 NC64A_NY-2B_301R.1 NC64A_NY2A_Ref_B271R NC64A_NYs-1_280R.1 NC64A_PBCV1_Ref_A200R Pbi_AP110A_016L.1 Pbi_CVA-1_018L.1 Pbi_CVB-1_028L.1 Pbi_CVG-1_021L.1 Pbi_CVM-1_025L.1 Pbi_CVR-1_022L.1 …
CL0357	CV common ancestor- Match virus&cellular	40	tRNA(Ile)-lysidine synthase	NC64A_AN69C_548R.1 NC64A_AR158_Ref_C670L NC64A_CME6_627L.1 NC64A_CviKI_604L.1 NC64A_CvsA1_622L.1 NC64A_IL-3A_617L.1 NC64A_IL-5-2s1_782L.1 NC64A_KS1B_538L.1 NC64A_MA-1D_763L.1 NC64A_MA-1E_712L.1 NC64A_NE-JV-4_641L.1 NC64A_NY-2B_763L.1 NC64A_NY2A_Ref_B744L NC64A_NYs-1_770L.1 NC64A_PBCV1_Ref_A554/556/557L Pbi_AP110A_463R.1 Pbi_CVA-1_441R.1 Pbi_CVG-1_433R.1 Pbi_CVM-1_471R.1 Pbi_CVR-1_452R.1 Pbi_CZ-2_…
CL0450	CV common ancestor- Match virus&cellular	40	Elongation factor 3	NC64A_AN69C_751L.1 NC64A_AR158_Ref_C788L NC64A_CME6_754L.1 NC64A_CviKI_709L.1 NC64A_CvsA1_729L.1 NC64A_IL-3A_738L.1 NC64A_IL-5-2s1_919L.1 NC64A_KS1B_659L.1 NC64A_MA-1D_895L.1 NC64A_MA-1E_818L.1 NC64A_NE-JV-4_751L.1 NC64A_NY-2B_906L.1 NC64A_NYs-1_901L.1 NC64A_PBCV1_Ref_A666L Pbi_AP110A_867R.1 Pbi_CVA-1_876R.1 Pbi_CVB-1_836R.1 Pbi_CVG-1_837R.1 Pbi_CVM-1_870R.1 Pbi_CVR-1_881R.1 Pbi_CZ-2_846R.1 Pbi_C…
CL0427	CV common ancestor- Match virus&cellular	36	Kinase protein	NC64A_AN69C_701L.1 NC64A_CME6_472R.1 NC64A_CviKI_454R.1 NC64A_CvsA1_469R.1 NC64A_IL-3A_472R.1 NC64A_KS1B_400R.1 NC64A_MA-1E_505R.1 NC64A_NE-JV-4_476R.1 NC64A_PBCV1_Ref_A416R Pbi_AP110A_501R.1 Pbi_CVA-1_488R.1 Pbi_CVB-1_492R.1 Pbi_CVG-1_473R.1 Pbi_CVM-1_507R.1 Pbi_CVR-1_501R.1 Pbi_CZ-2_494R.1 Pbi_Can18-4_511R.1 Pbi_FR483_Ref_N438R Pbi_Fr5L_498R.1 Pbi_MT325_Ref_M425R Pbi_NE-JV-1_513L.1 Pbi_NW665.2_…
CL0129	CV common ancestor- Match virus&cellular	35	Superoxide dismutase (Cu-Zn)	NC64A_AN69C_281R.1 NC64A_CME6_270R.1 NC64A_CviKI_266R.1 NC64A_CvsA1_271R.1 NC64A_IL-3A_272R.1 NC64A_MA-1E_305R.1 NC64A_NE-JV-4_285R.1 NC64A_PBCV1_Ref_A245R Pbi_AP110A_126R.1 Pbi_CVA-1_119R.1 Pbi_CVB-1_148R.1 Pbi_CVG-1_118R.1 Pbi_CVM-1_138R.1 Pbi_CVR-1_126R.1 Pbi_CZ-2_084R.1 Pbi_Can18-4_132R.1 Pbi_FR483_Ref_N091R Pbi_Fr5L_115R.1 Pbi_MT325_Ref_M099R Pbi_NE-JV-1_222R.1 Pbi_NW665.2_096R.1 Pbi_OR0704.…
CL0279	CV common ancestor- Match virus&cellular	34	Glycosyl transferase	NC64A_AN69C_559R.1 NC64A_AR158_Ref_C661L NC64A_CME6_615L.1 NC64A_CviKI_594L.1 NC64A_CvsA1_611L.1 NC64A_IL-3A_606L.1 NC64A_IL-5-2s1_773L.1 NC64A_KS1B_528L.1 NC64A_MA-1D_753L.1 NC64A_MA-1E_702L.1 NC64A_NE-JV-4_631L.1 NC64A_NY-2B_754L.1 NC64A_NY2A_Ref_B736L NC64A_NYs-1_760L.1 NC64A_PBCV1_Ref_A546L OlV1_026c OlV1_227c OlV1_228c OsV5_020r OsV5_252r OtV1_021 OtV1_217 OtV1_218 OtV2_216 Pbi_CZ-2_380L.1 P…
CN0018	CV common ancestor- Match virus&cellular	34	Chitin synthase	NC64A_AR158_Ref_C128R NC64A_CvsA1_060R.1 NC64A_MA-1E_113L.1 NC64A_NY2A_Ref_B139R Pbi_AP110A_175R.1 Pbi_CVA-1_169R.1 Pbi_CVM-1_186R.1 Pbi_CVR-1_176R.1 Pbi_NE-JV-1_278R.1 SAG_MN0810.1_087R.1 NC64A_AN69C_390R.1 NC64A_AR158_Ref_C418R NC64A_CviKI_365R.1 NC64A_CvsA1_375R.1 NC64A_IL-3A_381R.1 NC64A_IL-5-2s1_498R.1 NC64A_MA-1D_362R.1 NC64A_MA-1E_402R.1 NC64A_NY-2B_479R.1 NC64A_NY2A_Ref_B472R NC64A_NYs-1_…
CL0362	CV common ancestor- Match virus&cellular	33	DNA ligase	NC64A_AN69C_562L.1 NC64A_AR158_Ref_C658R NC64A_CME6_613R.1 NC64A_CviKI_592R.1 NC64A_CvsA1_609R.1 NC64A_IL-3A_604R.1 NC64A_IL-5-2s1_770R.1 NC64A_KS1B_527R.1 NC64A_MA-1D_750R.1 NC64A_MA-1E_700R.1 NC64A_NE-JV-4_628R.1 NC64A_NY-2B_751R.1 NC64A_NY2A_Ref_B734R NC64A_NYs-1_757R.1 NC64A_PBCV1_Ref_A544R OlV1_181c OsV5_205r OtV1_181 OtV2_169 Pbi_NE-JV-1_852R.1 SAG_ATCV1_Ref_Z187L SAG_Br0604L_236L.1 SAG_Can…
CN0030	CV common ancestor- Match virus&cellular	33	Adenine-specific methyltransferase	NC64A_AR158_Ref_C363R NC64A_NY2A_Ref_B416R Pbi_CVB-1_050R.1 NC64A_AR158_Ref_C011L NC64A_AR158_Ref_C212L NC64A_AR158_Ref_C365R NC64A_AR158_Ref_C513L NC64A_AR158_Ref_c366R NC64A_IL-5-2s1_012L.1 NC64A_IL-5-2s1_253L.1 NC64A_IL-5-2s1_440R.1 NC64A_IL-5-2s1_441R.1 NC64A_IL-5-2s1_597L.1 NC64A_KS1B_268R.1 NC64A_MA-1D_015L.1 NC64A_MA-1D_138L.1 NC64A_MA-1D_306R.1 NC64A_MA-1D_588L.1 NC64A_NY-2B_014L.1 NC64A_…
CL0793	CV common ancestor- Match virus&cellular	31	Hypothetical protein	NC64A_AN69C_244R.1 NC64A_AR158_Ref_C259R NC64A_AR158_Ref_C486R NC64A_CME6_231R.1 NC64A_CviKI_231R.1 NC64A_CvsA1_236R.1 NC64A_IL-3A_229R.1 NC64A_IL-5-2s1_306R.1 NC64A_KS1B_160R.1 NC64A_KS1B_266R.1 NC64A_MA-1D_187R.1 NC64A_MA-1E_271R.1 NC64A_NE-JV-4_239R.1 NC64A_NY-2B_315R.1 NC64A_NY2A_Ref_B283R NC64A_NY2A_Ref_B542R NC64A_NYs-1_297R.1 NC64A_PBCV1_Ref_A208R SAG_ATCV1_Ref_Z765R SAG_Br0604L_886R.1 SAG…
CL0192	CV common ancestor- Match virus&cellular	26	AB abhydrolase	NC64A_AN69C_307L.1 NC64A_AR158_Ref_C315L NC64A_CME6_307L.1 NC64A_CviKI_288L.1 NC64A_CvsA1_293L.1 NC64A_CvsA1_347L.1 NC64A_IL-3A_299L.1 NC64A_IL-5-2s1_382L.1 NC64A_KS1B_225L.1 NC64A_MA-1D_249L.1 NC64A_MA-1E_328L.1 NC64A_NE-JV-4_312L.1 NC64A_NY-2B_373L.1 NC64A_NY2A_Ref_B354L NC64A_NYs-1_369L.1 NC64A_PBCV1_Ref_A271L SAG_ATCV1_Ref_Z396R SAG_Br0604L_459R.1 SAG_Can0610SP_462R.1 SAG_MO0605SPH_456R.1 SAG…
CL0557	CV common ancestor- Match virus&cellular	26	Endonuclease with GIY-YIG catalytic domain	NC64A_AR158_Ref_C440L NC64A_CME6_433R.1 NC64A_CviKI_387L.1 NC64A_CvsA1_398L.1 NC64A_KS1B_335L.1 NC64A_MA-1D_385L.1 NC64A_MA-1E_424L.1 NC64A_NY2A_Ref_B499L NC64A_NYs-1_513L.1 NC64A_PBCV1_Ref_A351L Pbi_CVA-1_410L.1 Pbi_CVG-1_412L.1 Pbi_CVR-1_418L.1 Pbi_CZ-2_416L.1 Pbi_Fr5L_422L.1 Pbi_NW665.2_408L.1 Pbi_OR0704.2.2_430L.1 SAG_ATCV1_Ref_Z271R SAG_GM0701.1_326R.1 SAG_GM0701.1_327R.1 SAG_MO0605SPH_331R.…
CL0329	CV common ancestor- Match virus&cellular	24	Serine/threonine-protein kinase	NC64A_AN69C_482L.1 NC64A_AR158_Ref_C735R NC64A_CME6_701R.1 NC64A_CviKI_668R.1 NC64A_CvsA1_681R.1 NC64A_IL-3A_690R.1 NC64A_IL-5-2s1_864R.1 NC64A_KS1B_606R.1 NC64A_MA-1D_844R.1 NC64A_MA-1E_770R.1 NC64A_NE-JV-4_707R.1 NC64A_NY-2B_842R.1 NC64A_NY2A_Ref_B818R NC64A_NYs-1_852R.1 NC64A_PBCV1_Ref_A617R Pbi_Can18-4_875R.1 Pbi_FR483_Ref_N724R Pbi_MT325_Ref_m733R Pbi_NE-JV-1_816R.1 SAG_ATCV1_Ref_Z576R SAG_C…
CN0034	CV common ancestor- Match virus&cellular	19	Adenine-specific methyltransferase	NC64A_AR158_Ref_C701R NC64A_CME6_656R.1 NC64A_IL-5-2s1_821R.1 NC64A_MA-1D_803R.1 NC64A_NY-2B_801R.1 NC64A_NY2A_Ref_B774R NC64A_NYs-1_810R.1 NC64A_PBCV1_Ref_A581R Pbi_CVB-1_767L.1 Pbi_CVM-1_647R.1 Pbi_NE-JV-1_554R.1 NC64A_AR158_Ref_C346R NC64A_IL-5-2s1_419R.1 NC64A_MA-1D_286R.1 NC64A_NY-2B_410R.1 NC64A_NY2A_Ref_B399R NC64A_NYs-1_406R.1 Pbi_CVB-1_335R.1 Pbi_NE-JV-1_847R.1
CL0262	CV common ancestor- Match virus&cellular	16	AAA ATPase	NC64A_AN69C_046L.1 NC64A_AR158_Ref_C061L NC64A_CME6_045L.1 NC64A_CME6_046L.1 NC64A_CviKI_043L.1 NC64A_CvsA1_121L.1 NC64A_IL-3A_042L.1 NC64A_IL-5-2s1_204R.1 NC64A_MA-1D_564R.1 NC64A_MA-1E_034L.1 NC64A_MA-1E_054L.1 NC64A_NE-JV-4_054L.1 NC64A_NY-2B_086L.1 NC64A_NY2A_Ref_B073L NC64A_NYs-1_067L.1 NC64A_PBCV1_Ref_A044L
CN0036	CV common ancestor- Match virus&cellular	16	Similar to uncharacterized protein L153 (Acanthamoeba polyphaga mimivirus)	NC64A_CvsA1_349L.1 NC64A_MA-1E_227L.1 NC64A_AN69C_311L.1 NC64A_AR158_Ref_C318L NC64A_CME6_311L.1 NC64A_CviKI_290L.1 NC64A_CvsA1_296L.1 NC64A_IL-3A_303L.1 NC64A_IL-5-2s1_385L.1 NC64A_MA-1D_252L.1 NC64A_MA-1E_332L.1 NC64A_NE-JV-4_316L.1 NC64A_NY-2B_376L.1 NC64A_NY2A_Ref_B357L NC64A_NYs-1_372L.1 NC64A_PBCV1_Ref_A273L
CL0543	CV common ancestor- Match virus&cellular	15	Adenine-specific methyltransferase	NC64A_AR158_Ref_C217L NC64A_CME6_280R.1 NC64A_IL-5-2s1_259L.1 NC64A_MA-1D_144L.1 NC64A_NY-2B_267L.1 NC64A_NY2A_Ref_B236L NC64A_NYs-1_248L.1 NC64A_PBCV1_Ref_A251R OlV1_094 OsV5_097f OtV1_091 OtV2_083 Pbi_CVB-1_515R.1 Pbi_NE-JV-1_707L.1 SAG_Canal-1_902L.1
CL0532	CV common ancestor- Match virus&cellular	7	Resolvase	NC64A_AR158_Ref_C069R NC64A_NY-2B_135R.1 NC64A_NY2A_Ref_B083L NC64A_NY2A_Ref_B381L NC64A_NY2A_Ref_B715L NC64A_NYs-1_011R.1 SAG_GM0701.1_844L.1
CL0252	CV common ancestor- Match virus&cellular	6	Transposase	NC64A_NY-2B_134R.1 NC64A_NY2A_Ref_B080L NC64A_NY2A_Ref_B378L NC64A_NY2A_Ref_B711L NC64A_NY2A_Ref_B714L NC64A_NYs-1_010R.1
CL0451	CV common ancestor- Match virus&cellular	6	Hypothetical protein	NC64A_AN69C_757L.1 NC64A_IL-3A_744L.1 NC64A_NE-JV-4_757L.1 NC64A_PBCV1_Ref_A646L Pbi_MT325_Ref_M375R Pbi_NW665.2_424R.1
CL0529	CV common ancestor- Match virus&cellular	6	Similar to hypothetical protein crov006 (Cafeteria roenbergensis virus BV-PW1)	NC64A_AR158_Ref_C008L NC64A_IL-5-2s1_09L.1 NC64A_MA-1D_012L.1 NC64A_NY-2B_010L.1 NC64A_NY2A_Ref_B013L Pbi_CVB-1_497L.1
CL0245	CV common ancestor- Match virus&cellular	3	Similar to uncharacterized protein L246 (Acanthamoeba polyphaga mimivirus)	OtV1_166 OtV2_155 Pbi_NE-JV-1_481R.1
CL0071	CV common ancestor- Match virus&cellular	2	Similar to hypothetical protein PGAG_00429 (Phaeocystis globosa virus 12T)	NC64A_CvsA1_020R.1 SAG_MN0810.1_777R.1
CL0491	NonAncestral	29	Hypothetical protein	Pbi_AP110A_413L.1 Pbi_CVA-1_398L.1 Pbi_CVB-1_413L.1 Pbi_CVG-1_392L.1 Pbi_CVM-1_428L.1 Pbi_CVR-1_406L.1 Pbi_CZ-2_358L.1 Pbi_Can18-4_422L.1 Pbi_FR483_Ref_n356L Pbi_Fr5L_401L.1 Pbi_MT325_Ref_M346L Pbi_NE-JV-1_634R.1 Pbi_NW665.2_383L.1 Pbi_OR0704.2.2_356L.1 SAG_ATCV1_Ref_Z856R SAG_Br0604L_988R.1 SAG_Can0610SP_1026R.1 SAG_Canal-1_929R.1 SAG_GM0701.1_002L.1 SAG_GM0701.1_998R.1 SAG_MN0810.1_010L.1 SAG_M…
CL0471	NonAncestral	27	Hypothetical protein	Pbi_AP110A_143L.1 Pbi_CVA-1_141L.1 Pbi_CVB-1_166L.1 Pbi_CVG-1_137L.1 Pbi_CVM-1_155L.1 Pbi_CVR-1_148L.1 Pbi_CZ-2_111L.1 Pbi_Can18-4_154L.1 Pbi_FR483_Ref_N115L Pbi_Fr5L_142L.1 Pbi_MT325_Ref_M120L Pbi_NE-JV-1_258L.1 Pbi_NW665.2_124L.1 Pbi_OR0704.2.2_110L.1 SAG_ATCV1_Ref_Z154R SAG_Br0604L_182R.1 SAG_Can0610SP_180R.1 SAG_Canal-1_200R.1 SAG_GM0701.1_188R.1 SAG_MN0810.1_216R.1 SAG_MO0605SPH_191R.1 SAG_N…
CL0510	NonAncestral	27	Hypothetical protein	Pbi_AP110A_728L.1 Pbi_CVA-1_725L.1 Pbi_CVB-1_689R.1 Pbi_CVG-1_684L.1 Pbi_CVM-1_730L.1 Pbi_CVR-1_729L.1 Pbi_CZ-2_689L.1 Pbi_Can18-4_743L.1 Pbi_FR483_Ref_n612L Pbi_Fr5L_696L.1 Pbi_MT325_Ref_m609L Pbi_NE-JV-1_795L.1 Pbi_NW665.2_705L.1 Pbi_OR0704.2.2_690L.1 SAG_ATCV1_Ref_z567L SAG_Br0604L_662L.1 SAG_Can0610SP_683L.1 SAG_Canal-1_600L.1 SAG_GM0701.1_659L.1 SAG_MN0810.1_716L.1 SAG_MO0605SPH_652L.1 SAG_N…
CL0523	NonAncestral	27	Hypothetical protein	Pbi_AP110A_921L.1 Pbi_CVA-1_925L.1 Pbi_CVB-1_871L.1 Pbi_CVG-1_877L.1 Pbi_CVM-1_909L.1 Pbi_CVR-1_931L.1 Pbi_CZ-2_883L.1 Pbi_Can18-4_923L.1 Pbi_FR483_Ref_N762L Pbi_Fr5L_880L.1 Pbi_MT325_Ref_M773L Pbi_NW665.2_896L.1 Pbi_OR0704.2.2_878L.1 SAG_ATCV1_Ref_z098L SAG_Br0604L_111L.1 SAG_Can0610SP_113L.1 SAG_Canal-1_102L.1 SAG_GM0701.1_109L.1 SAG_MN0810.1_119L.1 SAG_MO0605SPH_109L.1 SAG_NE-JV-2_123L.1 SAG_N…
CL0524	NonAncestral	27	Hypothetical protein	Pbi_AP110A_967L.1 Pbi_CVA-1_968L.1 Pbi_CVB-1_913L.1 Pbi_CVG-1_918L.1 Pbi_CVM-1_950L.1 Pbi_CVR-1_974L.1 Pbi_CZ-2_928L.1 Pbi_Can18-4_968L.1 Pbi_FR483_Ref_N803L Pbi_Fr5L_922L.1 Pbi_MT325_Ref_M811L Pbi_NE-JV-1_931R.1 Pbi_NW665.2_952L.1 Pbi_OR0704.2.2_919L.1 SAG_ATCV1_Ref_Z345L SAG_Br0604L_394L.1 SAG_Can0610SP_406L.1 SAG_Canal-1_377L.1 SAG_GM0701.1_403L.1 SAG_MN0810.1_422L.1 SAG_MO0605SPH_410L.1 SAG_N…
CL0506	NonAncestral	23	Hypothetical protein	Pbi_AP110A_702L.1 Pbi_CVA-1_706L.1 Pbi_CVB-1_706R.1 Pbi_CVG-1_663L.1 Pbi_CVM-1_711L.1 Pbi_CVR-1_713L.1 Pbi_CZ-2_672L.1 Pbi_Can18-4_723L.1 Pbi_Fr5L_679L.1 Pbi_NE-JV-1_780L.1 Pbi_NW665.2_686L.1 Pbi_OR0704.2.2_672L.1 SAG_Br0604L_474R.1 SAG_Can0610SP_477R.1 SAG_Canal-1_439R.1 SAG_GM0701.1_474R.1 SAG_MO0605SPH_469R.1 SAG_NE-JV-2_503R.1 SAG_NE-JV-3_470R.1 SAG_NTS-1_502R.1 SAG_OR0704.3_475R.1 SAG_TN603.…
CL0773	NonAncestral	22	Hypothetical protein	Pbi_CVA-1_978R.1 Pbi_CVG-1_927R.1 Pbi_CVM-1_959R.1 Pbi_CVR-1_984R.1 Pbi_CZ-2_939R.1 Pbi_Can18-4_978R.1 Pbi_FR483_Ref_N811R Pbi_MT325_Ref_M818R Pbi_NW665.2_960R.1 SAG_ATCV1_Ref_Z309L SAG_Br0604L_363L.1 SAG_Can0610SP_370L.1 SAG_Canal-1_357L.1 SAG_GM0701.1_367L.1 SAG_MN0810.1_392L.1 SAG_MO0605SPH_373L.1 SAG_NE-JV-2_397L.1 SAG_NE-JV-3_359L.1 SAG_NTS-1_403L.1 SAG_OR0704.3_366L.1 SAG_TN603.4.2_357L.1 S…
CL0460	NonAncestral	20	Hypothetical protein	Pbi_AP110A_001L.1 Pbi_CVA-1_003L.1 Pbi_CVA-1_1009R.1 Pbi_CVB-1_003L.1 Pbi_CVG-1_003L.1 Pbi_CVG-1_960R.1 Pbi_CVM-1_005L.1 Pbi_CVM-1_986R.1 Pbi_CVR-1_007L.1 Pbi_CVR-1_1016R.1 Pbi_CZ-2_968R.1 Pbi_Can18-4_005L.1 Pbi_Can18-4_1008R.1 Pbi_FR483_Ref_N840R Pbi_Fr5L_958R.1 Pbi_MT325_Ref_M001L Pbi_MT325_Ref_M842R Pbi_NE-JV-1_116L.1 Pbi_NW665.2_984R.1 Pbi_OR0704.2.2_002L.1
CN0025	NonAncestral	20	Hypothetical protein	NC64A_AN69C_164R.1 NC64A_CME6_168R.1 NC64A_CviKI_155R.1 NC64A_CvsA1_164R.1 NC64A_IL-3A_163R.1 NC64A_KS1B_096R.1 NC64A_MA-1E_162R.1 NC64A_NE-JV-4_172R.1 NC64A_PBCV1_Ref_A148R NC64A_AN69C_170R.1 NC64A_AR158_Ref_C189R NC64A_CME6_171R.1 NC64A_CviKI_158R.1 NC64A_CvsA1_167R.1 NC64A_IL-3A_166R.1 NC64A_KS1B_99R.1 NC64A_MA-1E_166R.1 NC64A_NE-JV-4_175R.1 NC64A_NY2A_Ref_B201R NC64A_PBCV1_Ref_A151R
CL0513	NonAncestral	19	Similar to uncharacterized protein YJL026C-A (Saccharomyces cerevisiae)	Pbi_AP110A_777R.1 Pbi_CVA-1_771R.1 Pbi_CVB-1_636L.1 Pbi_CVG-1_731R.1 Pbi_CVM-1_785R.1 Pbi_CVR-1_776R.1 Pbi_CZ-2_746R.1 Pbi_Can18-4_791R.1 Pbi_FR483_Ref_n652R Pbi_Fr5L_745R.1 Pbi_MT325_Ref_m654R Pbi_NW665.2_764R.1 Pbi_OR0704.2.2_748R.1 SAG_ATCV1_Ref_z036R SAG_Br0604L_043R.1 SAG_GM0701.1_045R.1 SAG_NE-JV-2_049R.1 SAG_NTS-1_048R.1 SAG_TN603.4.2_047R.1
CL0054	NonAncestral	16	Hypothetical protein	Pbi_Can18-4_956R.1 Pbi_FR483_Ref_n790R Pbi_NE-JV-1_257R.1 SAG_ATCV1_Ref_Z167L SAG_Br0604L_212L.1 SAG_Can0610SP_194L.1 SAG_Canal-1_209L.1 SAG_GM0701.1_214L.1 SAG_MN0810.1_236L.1 SAG_MO0605SPH_217L.1 SAG_NE-JV-2_215L.1 SAG_NE-JV-3_198L.1 SAG_NTS-1_225L.1 SAG_OR0704.3_205L.1 SAG_TN603.4.2_213L.1 SAG_WI0606_220L.1
CL0113	NonAncestral	16	Hypothetical protein	NC64A_AN69C_274L.1 NC64A_AR158_Ref_C290L NC64A_CME6_261L.1 NC64A_CviKI_260L.1 NC64A_CvsA1_265L.1 NC64A_IL-3A_265L.1 NC64A_IL-5-2s1_339L.1 NC64A_KS1B_189L.1 NC64A_MA-1D_216L.1 NC64A_MA-1E_219L.1 NC64A_MA-1E_299L.1 NC64A_NE-JV-4_278L.1 NC64A_NY-2B_345L.1 NC64A_NY2A_Ref_B314L NC64A_NYs-1_335L.1 NC64A_PBCV1_Ref_A239L
CL0333	NonAncestral	16	Hypothetical protein	NC64A_AN69C_492R.1 NC64A_AR158_Ref_C727L NC64A_CME6_689L.1 NC64A_CviKI_657L.1 NC64A_CvsA1_672L.1 NC64A_IL-3A_681L.1 NC64A_IL-5-2s1_856L.1 NC64A_KS1B_598L.1 NC64A_MA-1D_835L.1 NC64A_MA-1E_761L.1 NC64A_NE-JV-4_700L.1 NC64A_NY-2B_833L.1 NC64A_NY2A_Ref_b810L NC64A_NYs-1_843L.1 NC64A_PBCV1_Ref_A605L NC64A_PBCV1_Ref_a606L
CL0376	NonAncestral	16	Hypothetical protein	NC64A_AN69C_592R.1 NC64A_AR158_Ref_C616L NC64A_CME6_586L.1 NC64A_CviKI_558L.1 NC64A_CvsA1_575L.1 NC64A_IL-3A_576L.1 NC64A_IL-5-2s1_714L.1 NC64A_KS1B_495L.1 NC64A_MA-1D_699L.1 NC64A_MA-1E_558L.1 NC64A_MA-1E_666L.1 NC64A_NE-JV-4_595L.1 NC64A_NY-2B_699L.1 NC64A_NY2A_Ref_B680L NC64A_NYs-1_707L.1 NC64A_PBCV1_Ref_A520L
CL0795	NonAncestral	16	Hypothetical protein	Pbi_FR483_Ref_N814R Pbi_MT325_Ref_M819R Pbi_NE-JV-1_074L.1 SAG_ATCV1_Ref_Z836L SAG_Br0604L_970L.1 SAG_Can0610SP_1015L.1 SAG_Canal-1_883L.1 SAG_GM0701.1_985L.1 SAG_MN0810.1_1013L.1 SAG_MO0605SPH_941L.1 SAG_NE-JV-2_1027L.1 SAG_NE-JV-3_979L.1 SAG_NTS-1_1050L.1 SAG_OR0704.3_1014L.1 SAG_TN603.4.2_1003L.1 SAG_WI0606_959L.1
CL0335	NonAncestral	15	Hypothetical protein	NC64A_AN69C_494R.1 NC64A_AR158_Ref_C726L NC64A_CME6_687L.1 NC64A_CviKI_656L.1 NC64A_CvsA1_670L.1 NC64A_IL-3A_676L.1 NC64A_IL-5-2s1_855L.1 NC64A_KS1B_596L.1 NC64A_MA-1D_828L.1 NC64A_MA-1E_759L.1 NC64A_NE-JV-4_699L.1 NC64A_NY-2B_831L.1 NC64A_NY2A_Ref_B803L NC64A_NYs-1_836L.1 NC64A_PBCV1_Ref_A604L
CL0439	NonAncestral	15	Hypothetical protein	NC64A_AN69C_726R.1 NC64A_AR158_Ref_C757R NC64A_CME6_725R.1 NC64A_CviKI_685R.1 NC64A_CvsA1_700R.1 NC64A_IL-3A_712R.1 NC64A_IL-5-2s1_889R.1 NC64A_KS1B_628R.1 NC64A_MA-1D_864R.1 NC64A_MA-1E_790R.1 NC64A_NE-JV-4_727R.1 NC64A_NY-2B_866R.1 NC64A_NY2A_Ref_B843R NC64A_NYs-1_872R.1 NC64A_PBCV1_Ref_A637R
CL0688	NonAncestral	15	Hypothetical protein	NC64A_AN69C_177L.1 NC64A_AR158_Ref_C194L NC64A_CME6_178L.1 NC64A_CviKI_164L.1 NC64A_CvsA1_173L.1 NC64A_IL-3A_173L.1 NC64A_IL-5-2s1_229L.1 NC64A_KS1B_104L.1 NC64A_MA-1D_114L.1 NC64A_MA-1E_172L.1 NC64A_NE-JV-4_182L.1 NC64A_NY-2B_237L.1 NC64A_NY2A_Ref_B208L NC64A_NYs-1_217L.1 NC64A_PBCV1_Ref_A158L
CL0708	NonAncestral	15	Hypothetical protein	NC64A_AN69C_184R.1 NC64A_AR158_Ref_c196R NC64A_CME6_185R.1 NC64A_CviKI_171R.1 NC64A_CvsA1_180R.1 NC64A_IL-3A_180R.1 NC64A_IL-5-2s1_232R.1 NC64A_KS1B_111R.1 NC64A_MA-1D_117R.1 NC64A_MA-1E_179R.1 NC64A_NE-JV-4_190R.1 NC64A_NY-2B_240R.1 NC64A_NY2A_Ref_b210R NC64A_NYs-1_220R.1 NC64A_PBCV1_Ref_A164aR
CL0002	NonAncestral	14	Hypothetical protein	NC64A_AN69C_036L.1 NC64A_AR158_Ref_C055L NC64A_CME6_038L.1 NC64A_CviKI_037L.1 NC64A_CvsA1_114L.1 NC64A_IL-3A_032L.1 NC64A_IL-5-2s1_211R.1 NC64A_MA-1D_573R.1 NC64A_MA-1E_027L.1 NC64A_NE-JV-4_047L.1 NC64A_NY-2B_080L.1 NC64A_NY2A_Ref_b067L NC64A_NYs-1_060L.1 NC64A_PBCV1_Ref_A037L
CL0479	NonAncestral	14	Hypothetical protein	Pbi_AP110A_247L.1 Pbi_CVA-1_238L.1 Pbi_CVB-1_253L.1 Pbi_CVG-1_236L.1 Pbi_CVM-1_256L.1 Pbi_CVR-1_245L.1 Pbi_CZ-2_203L.1 Pbi_Can18-4_256L.1 Pbi_FR483_Ref_N210L Pbi_Fr5L_238L.1 Pbi_MT325_Ref_M206L Pbi_NE-JV-1_014L.1 Pbi_NW665.2_219L.1 Pbi_OR0704.2.2_193L.1
CL0480	NonAncestral	14	Hypothetical protein	Pbi_AP110A_275R.1 Pbi_CVA-1_265R.1 Pbi_CVB-1_285R.1 Pbi_CVG-1_264R.1 Pbi_CVM-1_288R.1 Pbi_CVR-1_272R.1 Pbi_CZ-2_230R.1 Pbi_Can18-4_289R.1 Pbi_FR483_Ref_N231R Pbi_Fr5L_266R.1 Pbi_MT325_Ref_M232R Pbi_NE-JV-1_194L.1 Pbi_NW665.2_250R.1 Pbi_OR0704.2.2_219R.1
CL0509	NonAncestral	14	Hypothetical protein	Pbi_AP110A_721L.1 Pbi_CVA-1_721L.1 Pbi_CVB-1_690R.1 Pbi_CVG-1_678L.1 Pbi_CVM-1_727L.1 Pbi_CVR-1_726L.1 Pbi_CZ-2_685L.1 Pbi_Can18-4_736L.1 Pbi_FR483_Ref_N606L Pbi_Fr5L_692L.1 Pbi_MT325_Ref_M607L Pbi_NE-JV-1_789L.1 Pbi_NW665.2_702L.1 Pbi_OR0704.2.2_684L.1
CL0527	NonAncestral	14	Hypothetical protein	Pbi_AP110A_971L.1 Pbi_CVA-1_972L.1 Pbi_CVB-1_919L.1 Pbi_CVG-1_922L.1 Pbi_CVM-1_954L.1 Pbi_CVR-1_978L.1 Pbi_CZ-2_933L.1 Pbi_Can18-4_972L.1 Pbi_FR483_Ref_N806L Pbi_Fr5L_927L.1 Pbi_MT325_Ref_M814L Pbi_NE-JV-1_850R.1 Pbi_NW665.2_956L.1 Pbi_OR0704.2.2_924L.1
CL0528	NonAncestral	14	Hypothetical protein	Pbi_AP110A_974R.1 Pbi_CVA-1_976R.1 Pbi_CVB-1_922R.1 Pbi_CVG-1_925R.1 Pbi_CVM-1_957R.1 Pbi_CVR-1_982R.1 Pbi_CZ-2_936R.1 Pbi_Can18-4_976R.1 Pbi_FR483_Ref_N809R Pbi_Fr5L_930R.1 Pbi_MT325_Ref_M817R Pbi_NE-JV-1_659L.1 Pbi_NW665.2_959R.1 Pbi_OR0704.2.2_927R.1
CL0307	NonAncestral	13	Hypothetical protein	NC64A_AN69C_436R.1 NC64A_CME6_401L.1 NC64A_CviKI_411R.1 NC64A_CvsA1_424R.1 NC64A_IL-3A_430R.1 NC64A_IL-5-2s1_560R.1 NC64A_KS1B_358R.1 NC64A_MA-1D_425R.1 NC64A_MA-1E_448R.1 NC64A_NE-JV-4_433R.1 NC64A_NY-2B_540R.1 NC64A_NYs-1_553R.1 NC64A_PBCV1_Ref_A384bL
CL0475	NonAncestral	13	Hypothetical protein	Pbi_AP110A_190L.1 Pbi_CVA-1_178L.1 Pbi_CVB-1_200L.1 Pbi_CVG-1_174L.1 Pbi_CVM-1_196L.1 Pbi_CVR-1_185L.1 Pbi_CZ-2_148L.1 Pbi_Can18-4_188L.1 Pbi_FR483_Ref_N150L Pbi_Fr5L_180L.1 Pbi_MT325_Ref_M148L Pbi_NW665.2_161L.1 Pbi_OR0704.2.2_141L.1
CL0481	NonAncestral	13	Hypothetical protein	Pbi_AP110A_282L.1 Pbi_CVA-1_272L.1 Pbi_CVB-1_292L.1 Pbi_CVG-1_271L.1 Pbi_CVM-1_295L.1 Pbi_CVR-1_279L.1 Pbi_CZ-2_237L.1 Pbi_Can18-4_295L.1 Pbi_FR483_Ref_N237L Pbi_Fr5L_273L.1 Pbi_MT325_Ref_M237L Pbi_NW665.2_257L.1 Pbi_OR0704.2.2_229L.1
CL0484	NonAncestral	13	Hypothetical protein	Pbi_AP110A_293R.1 Pbi_CVA-1_281R.1 Pbi_CVB-1_299R.1 Pbi_CVG-1_279R.1 Pbi_CVM-1_304R.1 Pbi_CVR-1_288R.1 Pbi_CZ-2_250R.1 Pbi_Can18-4_302R.1 Pbi_FR483_Ref_N243R Pbi_Fr5L_281R.1 Pbi_MT325_Ref_M243R Pbi_NE-JV-1_182L.1 Pbi_OR0704.2.2_243R.1
CL0486	NonAncestral	13	Hypothetical protein	Pbi_AP110A_352L.1 Pbi_CVA-1_341L.1 Pbi_CVB-1_353L.1 Pbi_CVG-1_341L.1 Pbi_CVM-1_373L.1 Pbi_CVR-1_349L.1 Pbi_CZ-2_304L.1 Pbi_Can18-4_363L.1 Pbi_FR483_Ref_N307L Pbi_Fr5L_350L.1 Pbi_MT325_Ref_M302L Pbi_NW665.2_332L.1 Pbi_OR0704.2.2_304L.1
CL0515	NonAncestral	13	Hypothetical protein	Pbi_AP110A_802L.1 Pbi_CVA-1_799L.1 Pbi_CVB-1_613R.1 Pbi_CVG-1_755L.1 Pbi_CVM-1_809L.1 Pbi_CVR-1_805L.1 Pbi_CZ-2_771L.1 Pbi_Can18-4_812L.1 Pbi_FR483_Ref_N672L Pbi_Fr5L_772L.1 Pbi_NE-JV-1_417L.1 Pbi_NW665.2_797L.1 Pbi_OR0704.2.2_772L.1
CL0764	NonAncestral	13	Hypothetical protein	SAG_ATCV1_Ref_Z195R SAG_Br0604L_245R.1 SAG_Can0610SP_229R.1 SAG_Canal-1_233R.1 SAG_GM0701.1_245R.1 SAG_MN0810.1_260R.1 SAG_MO0605SPH_249R.1 SAG_NE-JV-2_251R.1 SAG_NE-JV-3_234R.1 SAG_NTS-1_268R.1 SAG_OR0704.3_242R.1 SAG_TN603.4.2_242R.1 SAG_WI0606_253R.1
CL0770	NonAncestral	13	Hypothetical protein	SAG_ATCV1_Ref_Z253R SAG_Br0604L_304R.1 SAG_Can0610SP_307R.1 SAG_Canal-1_301R.1 SAG_GM0701.1_304R.1 SAG_MN0810.1_336R.1 SAG_MO0605SPH_312R.1 SAG_NE-JV-2_335R.1 SAG_NE-JV-3_300R.1 SAG_NTS-1_343R.1 SAG_OR0704.3_305R.1 SAG_TN603.4.2_302R.1 SAG_WI0606_328R.1
CL0776	NonAncestral	13	Hypothetical protein	SAG_ATCV1_Ref_Z447L SAG_Br0604L_513L.1 SAG_Can0610SP_518L.1 SAG_Canal-1_465L.1 SAG_GM0701.1_521L.1 SAG_MN0810.1_545L.1 SAG_MO0605SPH_510L.1 SAG_NE-JV-2_544L.1 SAG_NE-JV-3_515L.1 SAG_NTS-1_552L.1 SAG_OR0704.3_516L.1 SAG_TN603.4.2_509L.1 SAG_WI0606_537L.1
CL0781	NonAncestral	13	Hypothetical protein	SAG_ATCV1_Ref_Z565L SAG_Br0604L_661L.1 SAG_Can0610SP_681L.1 SAG_Canal-1_597L.1 SAG_GM0701.1_658L.1 SAG_MN0810.1_713L.1 SAG_MO0605SPH_650L.1 SAG_NE-JV-2_698L.1 SAG_NE-JV-3_673L.1 SAG_NTS-1_709L.1 SAG_OR0704.3_668L.1 SAG_TN603.4.2_652L.1 SAG_WI0606_673L.1
CL0782	NonAncestral	13	Hypothetical protein	SAG_ATCV1_Ref_Z587R SAG_Br0604L_684R.1 SAG_Can0610SP_700R.1 SAG_Canal-1_619R.1 SAG_GM0701.1_681R.1 SAG_MN0810.1_736R.1 SAG_MO0605SPH_673R.1 SAG_NE-JV-2_722R.1 SAG_NE-JV-3_693R.1 SAG_NTS-1_729R.1 SAG_OR0704.3_694R.1 SAG_TN603.4.2_677R.1 SAG_WI0606_694R.1
CL0783	NonAncestral	13	Hypothetical protein	SAG_ATCV1_Ref_Z594L SAG_Br0604L_697L.1 SAG_Can0610SP_710L.1 SAG_Canal-1_628L.1 SAG_GM0701.1_692L.1 SAG_MN0810.1_746L.1 SAG_MO0605SPH_680L.1 SAG_NE-JV-2_731L.1 SAG_NE-JV-3_701L.1 SAG_NTS-1_736L.1 SAG_OR0704.3_702L.1 SAG_TN603.4.2_685L.1 SAG_WI0606_702L.1
CL0785	NonAncestral	13	Hypothetical protein	SAG_ATCV1_Ref_Z629R SAG_Br0604L_733R.1 SAG_Can0610SP_748R.1 SAG_Canal-1_655R.1 SAG_GM0701.1_723R.1 SAG_MN0810.1_791R.1 SAG_MO0605SPH_718R.1 SAG_NE-JV-2_769R.1 SAG_NE-JV-3_738R.1 SAG_NTS-1_785R.1 SAG_OR0704.3_738R.1 SAG_TN603.4.2_724R.1 SAG_WI0606_735R.1
CL0788	NonAncestral	13	Hypothetical protein	SAG_ATCV1_Ref_Z715L SAG_Br0604L_810L.1 SAG_Can0610SP_847L.1 SAG_Canal-1_724L.1 SAG_GM0701.1_811L.1 SAG_MN0810.1_864L.1 SAG_MO0605SPH_793L.1 SAG_NE-JV-2_853L.1 SAG_NE-JV-3_828L.1 SAG_NTS-1_860L.1 SAG_OR0704.3_821L.1 SAG_TN603.4.2_837L.1 SAG_WI0606_808L.1
CL0791	NonAncestral	13	Hypothetical protein	SAG_ATCV1_Ref_Z743R SAG_Br0604L_859R.1 SAG_Can0610SP_882R.1 SAG_Canal-1_772R.1 SAG_GM0701.1_873R.1 SAG_MN0810.1_928R.1 SAG_MO0605SPH_829R.1 SAG_NE-JV-2_894R.1 SAG_NE-JV-3_864R.1 SAG_NTS-1_928R.1 SAG_OR0704.3_874R.1 SAG_TN603.4.2_895R.1 SAG_WI0606_845R.1
CL0200	NonAncestral	12	Hypothetical protein	NC64A_AN69C_312R.1 NC64A_AR158_Ref_C319R NC64A_CME6_312R.1 NC64A_IL-3A_304R.1 NC64A_IL-5-2s1_386R.1 NC64A_MA-1D_253R.1 NC64A_MA-1E_228R.1 NC64A_NE-JV-4_317R.1 NC64A_NY-2B_377R.1 NC64A_NY2A_Ref_B358R NC64A_NYs-1_373R.1 NC64A_PBCV1_Ref_A274R
CL0301	NonAncestral	12	Hypothetical protein	NC64A_AN69C_425R.1 NC64A_CME6_410L.1 NC64A_CviKI_400R.1 NC64A_CvsA1_413R.1 NC64A_IL-3A_419R.1 NC64A_KS1B_348R.1 NC64A_MA-1D_412R.1 NC64A_MA-1E_437R.1 NC64A_NE-JV-4_421R.1 NC64A_NY-2B_527R.1 NC64A_NYs-1_540R.1 NC64A_PBCV1_Ref_A373R
CL0485	NonAncestral	12	Hypothetical protein	Pbi_AP110A_345L.1 Pbi_CVA-1_334L.1 Pbi_CVG-1_335L.1 Pbi_CVM-1_367L.1 Pbi_CVR-1_342L.1 Pbi_CZ-2_299L.1 Pbi_Can18-4_356L.1 Pbi_FR483_Ref_n300L Pbi_Fr5L_345L.1 Pbi_MT325_Ref_m295L Pbi_NW665.2_325L.1 Pbi_OR0704.2.2_298L.1
CL0493	NonAncestral	12	Hypothetical protein	Pbi_AP110A_457L.1 Pbi_CVA-1_435L.1 Pbi_CVB-1_444L.1 Pbi_CVM-1_461L.1 Pbi_CVR-1_443L.1 Pbi_CZ-2_437L.1 Pbi_Can18-4_470L.1 Pbi_FR483_Ref_n399L Pbi_Fr5L_449L.1 Pbi_MT325_Ref_m384L Pbi_NW665.2_434L.1 Pbi_OR0704.2.2_453L.1
CL0525	NonAncestral	12	Hypothetical protein	Pbi_AP110A_969R.1 Pbi_CVA-1_970R.1 Pbi_CVB-1_914R.1 Pbi_CVG-1_919R.1 Pbi_CVM-1_952R.1 Pbi_CVR-1_976R.1 Pbi_CZ-2_931R.1 Pbi_Can18-4_970R.1 Pbi_Fr5L_925R.1 Pbi_NE-JV-1_144L.1 Pbi_NW665.2_954R.1 Pbi_OR0704.2.2_922R.1
CL0762	NonAncestral	12	Hypothetical protein	SAG_ATCV1_Ref_Z157R SAG_Br0604L_192R.1 SAG_Can0610SP_184R.1 SAG_Canal-1_203R.1 SAG_GM0701.1_201R.1 SAG_MN0810.1_227R.1 SAG_MO0605SPH_206R.1 SAG_NE-JV-3_189R.1 SAG_NTS-1_213R.1 SAG_OR0704.3_194R.1 SAG_TN603.4.2_201R.1 SAG_WI0606_209R.1
CL0774	NonAncestral	12	Hypothetical protein	SAG_ATCV1_Ref_Z415L SAG_Br0604L_481L.1 SAG_Can0610SP_484L.1 SAG_GM0701.1_483L.1 SAG_MN0810.1_525L.1 SAG_MO0605SPH_477L.1 SAG_NE-JV-2_513L.1 SAG_NE-JV-3_480L.1 SAG_NTS-1_514L.1 SAG_OR0704.3_482L.1 SAG_TN603.4.2_473L.1 SAG_WI0606_502L.1
CL0799	NonAncestral	12	Hypothetical protein	Pbi_Can18-4_661L.1 SAG_ATCV1_Ref_Z860R SAG_Br0604L_002L.1 SAG_Can0610SP_1030R.1 SAG_Canal-1_934R.1 SAG_MN0810.1_004L.1 SAG_MO0605SPH_968R.1 SAG_NE-JV-2_002L.1 SAG_NE-JV-3_1006R.1 SAG_OR0704.3_1044R.1 SAG_TN603.4.2_1026R.1 SAG_WI0606_989R.1
CL0821	NonAncestral	12	Hypothetical protein	SAG_ATCV1_Ref_z258R SAG_Br0604L_309R.1 SAG_Can0610SP_314R.1 SAG_Canal-1_305R.1 SAG_GM0701.1_313R.1 SAG_MO0605SPH_317R.1 SAG_NE-JV-2_342R.1 SAG_NE-JV-3_304R.1 SAG_NTS-1_352R.1 SAG_OR0704.3_311R.1 SAG_TN603.4.2_308R.1 SAG_WI0606_333R.1
CL0853	NonAncestral	12	Hypothetical protein	SAG_ATCV1_Ref_z624R SAG_Br0604L_728R.1 SAG_Can0610SP_744R.1 SAG_GM0701.1_719R.1 SAG_MN0810.1_786R.1 SAG_MO0605SPH_713R.1 SAG_NE-JV-2_765R.1 SAG_NE-JV-3_735R.1 SAG_NTS-1_781R.1 SAG_OR0704.3_733R.1 SAG_TN603.4.2_719R.1 SAG_WI0606_730R.1
CL0870	NonAncestral	12	Hypothetical protein	SAG_ATCV1_Ref_z846R SAG_Br0604L_974R.1 SAG_Can0610SP_1016R.1 SAG_Canal-1_897R.1 SAG_GM0701.1_988R.1 SAG_MN0810.1_1018R.1 SAG_MO0605SPH_953R.1 SAG_NE-JV-2_1028R.1 SAG_NE-JV-3_990R.1 SAG_OR0704.3_1025R.1 SAG_TN603.4.2_1004R.1 SAG_WI0606_971R.1
CL0885	NonAncestral	12	Hypothetical protein	SAG_Br0604L_747R.1 SAG_Can0610SP_763R.1 SAG_Canal-1_667R.1 SAG_GM0701.1_733R.1 SAG_MN0810.1_801R.1 SAG_MO0605SPH_730R.1 SAG_NE-JV-2_781R.1 SAG_NE-JV-3_754R.1 SAG_NTS-1_799R.1 SAG_OR0704.3_747R.1 SAG_TN603.4.2_734R.1 SAG_WI0606_747R.1
CL0018	NonAncestral	11	Hypothetical protein	Pbi_CVA-1_710L.1 Pbi_CVB-1_703R.1 Pbi_CVG-1_668L.1 Pbi_CVR-1_717L.1 Pbi_CZ-2_675L.1 Pbi_Can18-4_728L.1 Pbi_FR483_Ref_n599L Pbi_Fr5L_682L.1 Pbi_MT325_Ref_m600L Pbi_NW665.2_691L.1 Pbi_OR0704.2.2_674L.1
CL0268	NonAncestral	11	Hypothetical protein	NC64A_AN69C_350R.1 NC64A_AR158_Ref_C377R NC64A_IL-3A_342R.1 NC64A_IL-5-2s1_449R.1 NC64A_KS1B_282R.1 NC64A_MA-1D_315R.1 NC64A_NE-JV-4_357R.1 NC64A_NY-2B_432R.1 NC64A_NY2A_Ref_B429R NC64A_NYs-1_435R.1 NC64A_PBCV1_Ref_A304R
CL0470	NonAncestral	11	Hypothetical protein	Pbi_AP110A_133R.1 Pbi_CVA-1_130R.1 Pbi_CVB-1_157R.1 Pbi_CVG-1_128R.1 Pbi_CVM-1_146R.1 Pbi_CVR-1_137R.1 Pbi_CZ-2_100R.1 Pbi_Can18-4_141R.1 Pbi_Fr5L_130R.1 Pbi_NW665.2_110R.1 Pbi_OR0704.2.2_098R.1
CL0473	NonAncestral	11	Hypothetical protein	Pbi_AP110A_144R.1 Pbi_CVA-1_142R.1 Pbi_CVG-1_138R.1 Pbi_CVM-1_157R.1 Pbi_CVR-1_149R.1 Pbi_CZ-2_112R.1 Pbi_Can18-4_156R.1 Pbi_FR483_Ref_N116R Pbi_MT325_Ref_M121R Pbi_NW665.2_125R.1 Pbi_OR0704.2.2_111R.1
CL0765	NonAncestral	11	Hypothetical protein	SAG_ATCV1_Ref_Z197L SAG_Br0604L_246L.1 SAG_Can0610SP_235L.1 SAG_GM0701.1_246L.1 SAG_MO0605SPH_251L.1 SAG_NE-JV-2_254L.1 SAG_NE-JV-3_237L.1 SAG_NTS-1_269L.1 SAG_OR0704.3_245L.1 SAG_TN603.4.2_243L.1 SAG_WI0606_255L.1
CL0873	NonAncestral	11	Hypothetical protein	SAG_Br0604L_020L.1 SAG_Can0610SP_017L.1 SAG_Canal-1_005L.1 SAG_GM0701.1_014L.1 SAG_MN0810.1_018L.1 SAG_MO0605SPH_015L.1 SAG_NE-JV-2_020L.1 SAG_NE-JV-3_018L.1 SAG_OR0704.3_021L.1 SAG_TN603.4.2_023L.1 SAG_WI0606_014L.1
CL0008	NonAncestral	9	Hypothetical protein	Pbi_CVA-1_209L.1 Pbi_CVB-1_225L.1 Pbi_CVG-1_195L.1 Pbi_CVM-1_226L.1 Pbi_CVR-1_214L.1 Pbi_Can18-4_216L.1 Pbi_FR483_Ref_N174L Pbi_MT325_Ref_M171L Pbi_NW665.2_193L.1
CL0022	NonAncestral	9	Hypothetical protein	Pbi_CVA-1_985L.1 Pbi_CVB-1_930L.1 Pbi_CVG-1_939L.1 Pbi_CVM-1_966L.1 Pbi_Can18-4_985L.1 Pbi_FR483_Ref_n821L Pbi_MT325_Ref_m823L Pbi_NE-JV-1_134R.1 Pbi_NW665.2_970L.1
CL0050	NonAncestral	9	Hypothetical protein	SAG_Can0610SP_403L.1 SAG_GM0701.1_399L.1 SAG_MO0605SPH_405L.1 SAG_NE-JV-2_431L.1 SAG_NE-JV-3_399L.1 SAG_NTS-1_431L.1 SAG_OR0704.3_399L.1 SAG_TN603.4.2_389L.1 SAG_WI0606_423L.1
CL0384	NonAncestral	9	Hypothetical protein	NC64A_AN69C_615L.1 NC64A_CviKI_543R.1 NC64A_CvsA1_560R.1 NC64A_IL-3A_555R.1 NC64A_IL-5-2s1_699R.1 NC64A_MA-1D_684R.1 NC64A_NE-JV-4_573R.1 NC64A_NY-2B_682R.1 NC64A_NYs-1_690R.1
CL0438	NonAncestral	9	Hypothetical protein	NC64A_AN69C_725R.1 NC64A_AR158_Ref_C756R NC64A_CME6_724R.1 NC64A_IL-3A_711R.1 NC64A_IL-5-2s1_888R.1 NC64A_MA-1D_863R.1 NC64A_NY2A_Ref_B842R NC64A_NYs-1_871R.1 NC64A_PBCV1_Ref_A636R
CL0494	NonAncestral	9	Hypothetical protein	Pbi_AP110A_469L.1 Pbi_CVA-1_447L.1 Pbi_CVB-1_453L.1 Pbi_CVG-1_439L.1 Pbi_CVM-1_477L.1 Pbi_CZ-2_456L.1 Pbi_Can18-4_476L.1 Pbi_FR483_Ref_N410L Pbi_MT325_Ref_M395L
CL0699	NonAncestral	9	Ligand-gated ion channel	NC64A_AN69C_181R.1 NC64A_CME6_182R.1 NC64A_CviKI_168R.1 NC64A_CvsA1_177R.1 NC64A_IL-3A_177R.1 NC64A_KS1B_109R.1 NC64A_MA-1E_176R.1 NC64A_NE-JV-4_187R.1 NC64A_PBCV1_Ref_A163R
CL0757	NonAncestral	9	Hypothetical protein	NC64A_AR158_Ref_c812R NC64A_CviKI_733R.1 NC64A_CvsA1_004L.1 NC64A_KS1B_686R.1 NC64A_MA-1E_843R.1 NC64A_NY2A_Ref_b005L NC64A_NY2A_Ref_b882R NC64A_PBCV1_Ref_a004L NC64A_PBCV1_Ref_a690R
CL0789	NonAncestral	9	Hypothetical protein	SAG_ATCV1_Ref_Z723R SAG_Can0610SP_860R.1 SAG_GM0701.1_823R.1 SAG_MO0605SPH_805R.1 SAG_NE-JV-2_865R.1 SAG_NE-JV-3_840R.1 SAG_NTS-1_873R.1 SAG_OR0704.3_836R.1 SAG_WI0606_821R.1
CL0067	NonAncestral	8	Hypothetical protein	NC64A_CviKI_503R.1 NC64A_CvsA1_522R.1 NC64A_IL-5-2s1_659R.1 NC64A_KS1B_450R.1 NC64A_MA-1D_646R.1 NC64A_NY-2B_642R.1 NC64A_NYs-1_650R.1 NC64A_PBCV1_Ref_A461R
CL0420	NonAncestral	8	Hypothetical protein	NC64A_AN69C_081L.1 NC64A_AR158_Ref_C097L NC64A_IL-3A_074L.1 NC64A_IL-5-2s1_174R.1 NC64A_MA-1D_530R.1 NC64A_NY-2B_119L.1 NC64A_NY2A_Ref_B110L NC64A_NYs-1_100L.1
CL0448	NonAncestral	8	Hypothetical protein	NC64A_AN69C_747R.1 NC64A_CME6_750R.1 NC64A_CviKI_705R.1 NC64A_CvsA1_725R.1 NC64A_IL-3A_733R.1 NC64A_MA-1E_813R.1 NC64A_NE-JV-4_747R.1 NC64A_PBCV1_Ref_a661R
CL0468	NonAncestral	8	Hypothetical protein	Pbi_AP110A_1003R.1 Pbi_CVR-1_003L.1 Pbi_FR483_Ref_n849R Pbi_Fr5L_964R.1 Pbi_NW665.2_994R.1 SAG_GM0701.1_1012R.1 SAG_NTS-1_003L.1 SAG_TN603.4.2_002L.1
CL0516	NonAncestral	8	Hypothetical protein	Pbi_AP110A_825L.1 Pbi_CVA-1_831L.1 Pbi_CVB-1_788L.1 Pbi_CVG-1_785L.1 Pbi_CVM-1_829L.1 Pbi_CVR-1_836L.1 Pbi_Can18-4_836L.1 Pbi_MT325_Ref_M699L
CL0556	NonAncestral	8	Hypothetical protein	NC64A_AR158_Ref_C435R NC64A_CME6_437L.1 NC64A_IL-5-2s1_517R.1 NC64A_MA-1D_380R.1 NC64A_NY-2B_497R.1 NC64A_NY2A_Ref_B494R NC64A_NYs-1_508R.1 NC64A_PBCV1_Ref_A348R
CL0649	NonAncestral	8	Hypothetical protein	NC64A_AR158_Ref_c388L NC64A_IL-5-2s1_463L.1 NC64A_MA-1D_330L.1 NC64A_NY-2B_445L.1 NC64A_NY2A_Ref_b069L NC64A_NY2A_Ref_b442L NC64A_NYs-1_453L.1 NC64A_PBCV1_Ref_a040L
CL0760	NonAncestral	8	Hypothetical protein	SAG_ATCV1_Ref_Z006R SAG_Br0604L_09R.1 SAG_GM0701.1_004R.1 SAG_NE-JV-2_016R.1 SAG_NE-JV-3_013R.1 SAG_NTS-1_018R.1 SAG_OR0704.3_015R.1 SAG_TN603.4.2_014R.1
CL0798	NonAncestral	8	Hypothetical protein	SAG_ATCV1_Ref_Z859L SAG_Can0610SP_1028L.1 SAG_MO0605SPH_966L.1 SAG_NE-JV-2_1043L.1 SAG_NE-JV-3_1004L.1 SAG_OR0704.3_1042L.1 SAG_TN603.4.2_1025L.1 SAG_WI0606_987L.1
CL0880	NonAncestral	8	Hypothetical protein	SAG_Br0604L_338R.1 SAG_Can0610SP_344R.1 SAG_MO0605SPH_346R.1 SAG_NE-JV-2_373R.1 SAG_NE-JV-3_337R.1 SAG_NTS-1_380R.1 SAG_OR0704.3_341R.1 SAG_WI0606_365R.1
CL0015	NonAncestral	7	Hypothetical protein	Pbi_CVA-1_602R.1 Pbi_CVG-1_573R.1 Pbi_CVM-1_610R.1 Pbi_CVR-1_611R.1 Pbi_FR483_Ref_n522R Pbi_Fr5L_605R.1 Pbi_MT325_Ref_M515R
CL0173	NonAncestral	7	Hypothetical protein	NC64A_AN69C_302R.1 NC64A_AR158_Ref_C309R NC64A_CME6_298R.1 NC64A_IL-3A_290R.1 NC64A_NE-JV-4_303R.1 NC64A_NY2A_Ref_B344R NC64A_PBCV1_Ref_A261R
CL0518	NonAncestral	7	Hypothetical protein	Pbi_AP110A_881R.1 Pbi_CVA-1_893R.1 Pbi_CVM-1_886R.1 Pbi_CVR-1_899R.1 Pbi_FR483_Ref_n740R Pbi_MT325_Ref_m751R Pbi_OR0704.2.2_853R.1
CL0636	NonAncestral	7	Hypothetical protein	NC64A_AR158_Ref_c312R NC64A_IL-5-2s1_379R.1 NC64A_MA-1D_246R.1 NC64A_NY-2B_370R.1 NC64A_NY2A_Ref_B349R NC64A_NYs-1_366R.1 NC64A_PBCV1_Ref_a264R
CL0705	NonAncestral	7	Hypothetical protein	NC64A_AN69C_182L.1 NC64A_CME6_183L.1 NC64A_CviKI_169L.1 NC64A_CvsA1_178L.1 NC64A_IL-3A_178L.1 NC64A_MA-1E_177L.1 NC64A_NE-JV-4_188L.1
CL0758	NonAncestral	7	Hypothetical protein	NC64A_AR158_Ref_c813L NC64A_MA-1D_922L.1 NC64A_MA-1D_925L.1 NC64A_NY-2B_935L.1 NC64A_NY2A_Ref_B003R NC64A_NY2A_Ref_B884L NC64A_PBCV1_Ref_a690aL
CL0800	NonAncestral	7	Hypothetical protein	SAG_ATCV1_Ref_z005L SAG_Can0610SP_010L.1 SAG_MO0605SPH_008L.1 SAG_NE-JV-2_014L.1 SAG_NE-JV-3_09L.1 SAG_OR0704.3_014L.1 SAG_WI0606_008L.1
CL0912	NonAncestral	7	Hypothetical protein	NC64A_CME6_384L.1 NC64A_CviKI_428R.1 NC64A_IL-3A_447R.1 NC64A_MA-1D_441R.1 NC64A_NE-JV-4_451R.1 NC64A_NY-2B_556R.1 NC64A_NYs-1_568R.1
CL0915	NonAncestral	7	Hypothetical protein	NC64A_CME6_500L.1 NC64A_CviKI_477L.1 NC64A_CvsA1_493L.1 NC64A_KS1B_426L.1 NC64A_MA-1E_587L.1 NC64A_NE-JV-4_505L.1 NC64A_PBCV1_Ref_A440L
CL0020	NonAncestral	6	Hypothetical protein	Pbi_CVA-1_836R.1 Pbi_CVR-1_841R.1 Pbi_CZ-2_801R.1 Pbi_Fr5L_799R.1 Pbi_NW665.2_823R.1 Pbi_OR0704.2.2_806R.1
CL0033	NonAncestral	6	Hypothetical protein	Pbi_CVG-1_726L.1 Pbi_Can18-4_781L.1 Pbi_Fr5L_736L.1 Pbi_MT325_Ref_M647L Pbi_NW665.2_752L.1 Pbi_OR0704.2.2_739L.1
CL0313	NonAncestral	6	Hypothetical protein	NC64A_AN69C_450R.1 NC64A_CME6_386L.1 NC64A_CviKI_425R.1 NC64A_IL-3A_444R.1 NC64A_NE-JV-4_448R.1 NC64A_PBCV1_Ref_A397R
CL0535	NonAncestral	6	Hypothetical protein	NC64A_AR158_Ref_C074L NC64A_IL-5-2s1_196R.1 NC64A_MA-1D_557R.1 NC64A_NY-2B_095L.1 NC64A_NY2A_Ref_B087L NC64A_NYs-1_076L.1
CL0558	NonAncestral	6	Protein of unknown function (DUF1390)	NC64A_AR158_Ref_C459L NC64A_IL-5-2s1_539L.1 NC64A_MA-1D_403L.1 NC64A_NY-2B_518L.1 NC64A_NY2A_Ref_B519L NC64A_NYs-1_531L.1
CL0658	NonAncestral	6	Hypothetical protein	NC64A_AR158_Ref_c411L NC64A_IL-5-2s1_490L.1 NC64A_MA-1D_353L.1 NC64A_NY-2B_471L.1 NC64A_NY2A_Ref_B463L NC64A_NYs-1_481L.1
CL0898	NonAncestral	6	Hypothetical protein	NC64A_CME6_059R.1 NC64A_CviKI_064R.1 NC64A_CvsA1_019R.1 NC64A_MA-1E_066R.1 NC64A_PBCV1_Ref_A057aR NC64A_PBCV1_Ref_a057R
CL0019	NonAncestral	5	Hypothetical protein	Pbi_CVA-1_720R.1 Pbi_CVG-1_677R.1 Pbi_CVM-1_726R.1 Pbi_CVR-1_725R.1 Pbi_NW665.2_701R.1
CL0042	NonAncestral	5	Hypothetical protein	Pbi_CZ-2_350R.1 Pbi_FR483_Ref_n349R Pbi_Fr5L_392R.1 Pbi_MT325_Ref_m321L Pbi_OR0704.2.2_347R.1
CL0070	NonAncestral	5	Hypothetical protein	NC64A_CvsA1_002L.1 NC64A_KS1B_688R.1 NC64A_MA-1E_844R.1 NC64A_PBCV1_Ref_A002L NC64A_PBCV1_Ref_A691R
CL0345	NonAncestral	5	Hypothetical protein	NC64A_AN69C_059L.1 NC64A_CME6_062L.1 NC64A_IL-3A_054L.1 NC64A_NE-JV-4_069L.1 NC64A_PBCV1_Ref_A060L
CL0458	NonAncestral	5	Hypothetical protein	NC64A_AN69C_777L.1 NC64A_CME6_775L.1 NC64A_IL-3A_764L.1 NC64A_NE-JV-4_775L.1 NC64A_PBCV1_Ref_A686L
CL0507	NonAncestral	5	Hypothetical protein	Pbi_AP110A_710R.1 Pbi_CVB-1_700L.1 Pbi_CVG-1_671R.1 Pbi_CVM-1_719R.1 Pbi_Can18-4_731R.1
CL0564	NonAncestral	5	Hypothetical protein	NC64A_AR158_Ref_C630R NC64A_IL-5-2s1_733R.1 NC64A_MA-1D_718R.1 NC64A_NY2A_Ref_B696R NC64A_NYs-1_726R.1
CL0691	NonAncestral	5	Hypothetical protein	NC64A_AR158_Ref_c526R NC64A_IL-5-2s1_611R.1 NC64A_MA-1D_604R.1 NC64A_NY-2B_593R.1 NC64A_NYs-1_607R.1
CL0731	NonAncestral	5	Hypothetical protein	NC64A_AR158_Ref_c716L NC64A_MA-1D_815L.1 NC64A_NY-2B_816L.1 NC64A_NY2A_Ref_b793L NC64A_PBCV1_Ref_a595L
CL0797	NonAncestral	5	Hypothetical protein	SAG_ATCV1_Ref_Z844L SAG_MO0605SPH_951L.1 SAG_NE-JV-3_988L.1 SAG_OR0704.3_1022L.1 SAG_WI0606_969L.1
CL0831	NonAncestral	5	Hypothetical protein	SAG_ATCV1_Ref_Z002R SAG_ATCV1_Ref_z335R SAG_ATCV1_Ref_z432R SAG_Can0610SP_395R.1 SAG_OR0704.3_391R.1
CL0874	NonAncestral	5	Hypothetical protein	SAG_Br0604L_021R.1 SAG_Canal-1_006R.1 SAG_GM0701.1_015R.1 SAG_MN0810.1_021R.1 SAG_TN603.4.2_024R.1
CL0072	NonAncestral	4	Hypothetical protein	NC64A_CvsA1_072R.1 NC64A_MA-1E_123R.1 NC64A_NY2A_Ref_b151R NC64A_PBCV1_Ref_a106R
CL0155	NonAncestral	4	Hypothetical protein	Pbi_AP110A_490L.1 Pbi_CVB-1_953L.1 Pbi_FR483_Ref_n427L Pbi_MT325_Ref_m408L
CL0225	NonAncestral	4	Hypothetical protein	NC64A_IL-5-2s1_404L.1 NC64A_MA-1D_272L.1 NC64A_NY-2B_395L.1 NC64A_NYs-1_393L.1
CL0226	NonAncestral	4	Hypothetical protein	NC64A_IL-5-2s1_516L.1 NC64A_MA-1D_379L.1 NC64A_NY-2B_496L.1 NC64A_NYs-1_507L.1
CL0227	NonAncestral	4	Hypothetical protein	NC64A_IL-5-2s1_543L.1 NC64A_MA-1D_409L.1 NC64A_NY-2B_524L.1 NC64A_NYs-1_537L.1
CL0228	NonAncestral	4	Hypothetical protein	NC64A_IL-5-2s1_809R.1 NC64A_MA-1D_790R.1 NC64A_NY-2B_790R.1 NC64A_NYs-1_797R.1
CL0276	NonAncestral	4	Hypothetical protein	NC64A_AN69C_362R.1 NC64A_CvsA1_346R.1 NC64A_IL-5-2s1_465R.1 NC64A_MA-1E_379R.1
CL0478	NonAncestral	4	Hypothetical protein	Pbi_AP110A_244L.1 Pbi_FR483_Ref_n208L Pbi_MT325_Ref_m203L SAG_ATCV1_Ref_z645R
CL0514	NonAncestral	4	Hypothetical protein	Pbi_AP110A_792R.1 Pbi_FR483_Ref_n664R Pbi_MT325_Ref_m666R Pbi_NW665.2_785R.1
CL0589	NonAncestral	4	Hypothetical protein	NC64A_AR158_Ref_c088L NC64A_MA-1E_078L.1 NC64A_NY2A_Ref_b102L NC64A_PBCV1_Ref_a069L
CL0590	NonAncestral	4	Hypothetical protein	NC64A_AR158_Ref_c101L NC64A_MA-1E_092L.1 NC64A_NY2A_Ref_b114L NC64A_PBCV1_Ref_A076L
CL0817	NonAncestral	4	Hypothetical protein	SAG_ATCV1_Ref_z191R SAG_MO0605SPH_244R.1 SAG_NE-JV-3_229R.1 SAG_WI0606_248R.1
CL0823	NonAncestral	4	Hypothetical protein	NC64A_AN69C_208L.1 NC64A_AR158_Ref_C227L NC64A_CviKI_197L.1 NC64A_CvsA1_205L.1
CL0001	NonAncestral	3	Hypothetical protein	NC64A_AN69C_007L.1 NC64A_IL-3A_006L.1 NC64A_NE-JV-4_006L.1
CL0004	NonAncestral	3	Hypothetical protein	NC64A_CME6_709R.1 NC64A_IL-5-2s1_876R.1 NC64A_NY-2B_852R.1
CL0021	NonAncestral	3	Hypothetical protein	Pbi_CVA-1_858R.1 Pbi_CVR-1_863R.1 Pbi_Can18-4_873R.1
CL0024	NonAncestral	3	Hypothetical protein	Pbi_CVB-1_208L.1 Pbi_FR483_Ref_n160L Pbi_MT325_Ref_m157L
CL0029	NonAncestral	3	Hypothetical protein	Pbi_CVG-1_002R.1 Pbi_FR483_Ref_n848L Pbi_MT325_Ref_M845L
CL0035	NonAncestral	3	Hypothetical protein	Pbi_CVG-1_951R.1 Pbi_FR483_Ref_n832R Pbi_MT325_Ref_m830R
CL0041	NonAncestral	3	Hypothetical protein	Pbi_CZ-2_175L.1 Pbi_Fr5L_201L.1 Pbi_OR0704.2.2_162L.1
CL0047	NonAncestral	3	Hypothetical protein	Pbi_CZ-2_684R.1 Pbi_Fr5L_691R.1 Pbi_OR0704.2.2_683R.1
CL0076	NonAncestral	3	Hypothetical protein	NC64A_CvsA1_641L.1 NC64A_KS1B_561L.1 NC64A_MA-1E_729L.1
CL0221	NonAncestral	3	Hypothetical protein	NC64A_IL-3A_679R.1 NC64A_NY2A_Ref_b660R NC64A_NY2A_Ref_b807R
CL0232	NonAncestral	3	Hypothetical protein	NC64A_KS1B_627R.1 NC64A_MA-1E_789R.1 NC64A_NE-JV-4_726R.1
CL0242	NonAncestral	3	Hypothetical protein	SAG_MO0605SPH_644R.1 SAG_NE-JV-2_692R.1 SAG_NTS-1_702R.1
CL0247	NonAncestral	3	Hypothetical protein	SAG_GM0701.1_657R.1 SAG_NE-JV-3_672R.1 SAG_OR0704.3_667R.1
CL0275	NonAncestral	3	Hypothetical protein	NC64A_AN69C_361R.1 NC64A_CvsA1_345R.1 NC64A_MA-1E_378R.1
CL0648	NonAncestral	3	Hypothetical protein	NC64A_AR158_Ref_c383R NC64A_MA-1D_326R.1 NC64A_NY2A_Ref_b436R
CL0670	NonAncestral	3	Hypothetical protein	NC64A_AR158_Ref_c443R NC64A_NY-2B_502R.1 NC64A_NY2A_Ref_b502R
CL0811	NonAncestral	3	Hypothetical protein	SAG_ATCV1_Ref_z127L SAG_GM0701.1_150L.1 SAG_TN603.4.2_150L.1
CL0816	NonAncestral	3	Hypothetical protein	SAG_ATCV1_Ref_z184L SAG_GM0701.1_237L.1 SAG_NTS-1_253L.1
CL0824	NonAncestral	3	Hypothetical protein	SAG_ATCV1_Ref_z259R SAG_Canal-1_307R.1 SAG_NTS-1_353R.1
CL0872	NonAncestral	3	Hypothetical protein	SAG_ATCV1_Ref_z858R SAG_OR0704.3_1041R.1 SAG_WI0606_985R.1
CL0888	NonAncestral	3	Hypothetical protein	SAG_Br0604L_966L.1 SAG_Canal-1_879L.1 SAG_TN603.4.2_1000L.1
CL0900	NonAncestral	3	Hypothetical protein	NC64A_CME6_089R.1 NC64A_NE-JV-4_092R.1 NC64A_PBCV1_Ref_A078bR
CL0903	NonAncestral	3	Hypothetical protein	NC64A_CME6_154R.1 NC64A_CviKI_142R.1 NC64A_MA-1E_149R.1
CL0911	NonAncestral	3	Hypothetical protein	NC64A_CME6_323R.1 NC64A_CvsA1_310R.1 NC64A_MA-1E_344R.1
CL0920	NonAncestral	3	Hypothetical protein	Pbi_CVB-1_748L.1 Pbi_CVB-1_748L.1 Pbi_CVB-1_946R.1
CL0924	NonAncestral	3	Hypothetical protein	Pbi_AP110A_285R.1 Pbi_AP110A_285R.1 SAG_MN0810.1_395R.1
CL0006	NonAncestral	2	Hypothetical protein	Pbi_CVA-1_072L.1 Pbi_CVR-1_078L.1
CL0010	NonAncestral	2	Hypothetical protein	Pbi_CVA-1_284L.1 Pbi_CVR-1_294L.1
CL0014	NonAncestral	2	Hypothetical protein	Pbi_CVA-1_504R.1 Pbi_CVR-1_517R.1
CL0039	NonAncestral	2	Hypothetical protein	Pbi_CVM-1_424R.1 Pbi_FR483_Ref_n353R
CL0040	NonAncestral	2	Hypothetical protein	Pbi_CZ-2_094L.1 Pbi_OR0704.2.2_094L.1
CL0051	NonAncestral	2	Hypothetical protein	Pbi_Can18-4_010L.1 Pbi_MT325_Ref_m839R
CL0053	NonAncestral	2	Hypothetical protein	Pbi_Can18-4_786L.1 Pbi_NW665.2_757L.1
CL0061	NonAncestral	2	Hypothetical protein	SAG_Canal-1_833R.1 SAG_MN0810.1_983R.1
CL0064	NonAncestral	2	Hypothetical protein	NC64A_CviKI_461R.1 NC64A_MA-1E_512R.1
CL0069	NonAncestral	2	Hypothetical protein	NC64A_CviKI_655R.1 NC64A_PBCV1_Ref_a603bR
CL0073	NonAncestral	2	Hypothetical protein	NC64A_CvsA1_240R.1 NC64A_PBCV1_Ref_A212R
CL0120	NonAncestral	2	Hypothetical protein	NC64A_AN69C_276R.1 NC64A_PBCV1_Ref_a240bR
CL0216	NonAncestral	2	Hypothetical protein	Pbi_Fr5L_293L.1 Pbi_OR0704.2.2_250L.1
CL0217	NonAncestral	2	Hypothetical protein	Pbi_Fr5L_872L.1 Pbi_OR0704.2.2_870L.1
CL0219	NonAncestral	2	Hypothetical protein	NC64A_IL-3A_200L.1 NC64A_NE-JV-4_209L.1
CL0220	NonAncestral	2	Hypothetical protein	NC64A_IL-3A_328L.1 NC64A_NE-JV-4_343L.1
CL0231	NonAncestral	2	Hypothetical protein	NC64A_KS1B_329L.1 NC64A_PBCV1_Ref_A122/123cL
CL0235	NonAncestral	2	Hypothetical protein	NC64A_MA-1E_456L.1 NC64A_NE-JV-4_441L.1
CL0238	NonAncestral	2	Hypothetical protein	Pbi_NW665.2_308R.1 SAG_MN0810.1_514R.1
CL0253	NonAncestral	2	Hypothetical protein	NC64A_NY-2B_235R.1 NC64A_NYs-1_213R.1
CL0254	NonAncestral	2	Hypothetical protein	NC64A_NY2A_Ref_B006L NC64A_NYs-1_004L.1
CL0419	NonAncestral	2	Hypothetical protein	NC64A_AN69C_683R.1 NC64A_PBCV1_Ref_A431L
CL0508	NonAncestral	2	Hypothetical protein	Pbi_AP110A_720R.1 Pbi_CVB-1_692L.1
CL0576	NonAncestral	2	Hypothetical protein	NC64A_AN69C_022R.1 NC64A_NE-JV-4_022R.1
CL0771	NonAncestral	2	Hypothetical protein	SAG_ATCV1_Ref_Z255L SAG_TN603.4.2_305L.1
CL0808	NonAncestral	2	Hypothetical protein	SAG_ATCV1_Ref_z094L SAG_Br0604L_104L.1
CL0835	NonAncestral	2	Hypothetical protein	Pbi_NE-JV-1_735R.1 SAG_ATCV1_Ref_z370L
CL0839	NonAncestral	2	Hypothetical protein	SAG_ATCV1_Ref_z429L SAG_NE-JV-2_526L.1
CL0843	NonAncestral	2	Hypothetical protein	SAG_ATCV1_Ref_z499R SAG_Canal-1_532R.1
CL0845	NonAncestral	2	Hypothetical protein	SAG_ATCV1_Ref_z540R SAG_Br0604L_629R.1
CL0869	NonAncestral	2	Hypothetical protein	SAG_ATCV1_Ref_z834R SAG_NE-JV-3_976R.1
CL0882	NonAncestral	2	Hypothetical protein	SAG_Br0604L_458L.1 SAG_TN603.4.2_446L.1
CL0892	NonAncestral	2	Hypothetical protein	NC64A_CME6_014L.1 NC64A_PBCV1_Ref_a016L
CL0893	NonAncestral	2	Hypothetical protein	NC64A_CME6_022R.1 NC64A_PBCV1_Ref_a024R
CL0894	NonAncestral	2	Hypothetical protein	NC64A_CME6_029R.1 NC64A_PBCV1_Ref_a030R
CL0895	NonAncestral	2	Hypothetical protein	NC64A_CME6_031R.1 NC64A_PBCV1_Ref_a031R
CL0896	NonAncestral	2	Hypothetical protein	NC64A_CME6_033R.1 NC64A_PBCV1_Ref_a032R
CL0899	NonAncestral	2	Hypothetical protein	NC64A_CME6_084L.1 NC64A_PBCV1_Ref_A075bL
CL0908	NonAncestral	2	Hypothetical protein	NC64A_CME6_287R.1 NC64A_PBCV1_Ref_A255R
CL0909	NonAncestral	2	Hypothetical protein	NC64A_CME6_288L.1 NC64A_PBCV1_Ref_A256/257L
CL0910	NonAncestral	2	Hypothetical protein	NC64A_CME6_291L.1 NC64A_PBCV1_Ref_A259L
CL0913	NonAncestral	2	Hypothetical protein	NC64A_CME6_448R.1 NC64A_PBCV1_Ref_A339L
CL0914	NonAncestral	2	Hypothetical protein	NC64A_CME6_481R.1 NC64A_PBCV1_Ref_A424R
CL0917	NonAncestral	2	Hypothetical protein	NC64A_CME6_670L.1 NC64A_PBCV1_Ref_A590L
CL0925	NonAncestral	1	Hypothetical protein	Pbi_Fr5L_725R.1
CL0926	NonAncestral	1	Leucine-rich repeat and coiled-coil domain-containing protein	Pbi_CVM-1_297L.1
CL0927	NonAncestral	1	Hypothetical protein	SAG_Canal-1_241L.1
CL0928	NonAncestral	1	Hypothetical protein	Pbi_Can18-4_527R.1
CL0929	NonAncestral	1	Hypothetical protein	NC64A_AN69C_692L.1
CL0930	NonAncestral	1	Hypothetical protein	NC64A_KS1B_592L.1
CL0931	NonAncestral	1	Hypothetical protein	NC64A_AN69C_780L.1
CL0932	NonAncestral	1	Hypothetical protein	Pbi_CVB-1_168L.1
CL0933	NonAncestral	1	Hypothetical protein	SAG_MN0810.1_277R.1
CL0934	NonAncestral	1	Hypothetical protein	Pbi_NE-JV-1_827R.1
CL0935	NonAncestral	1	Hypothetical protein	Pbi_NW665.2_936R.1
CL0936	NonAncestral	1	Hypothetical protein	Pbi_NE-JV-1_927L.1
CL0937	NonAncestral	1	Hypothetical protein	SAG_Br0604L_602R.1
CL0938	NonAncestral	1	Hypothetical protein	SAG_MN0810.1_187R.1
CL0939	NonAncestral	1	Hypothetical protein	Pbi_CVG-1_494R.1
CL0941	NonAncestral	1	Hypothetical protein	Pbi_CVB-1_09L.1
CL0942	NonAncestral	1	Hypothetical protein	Pbi_NE-JV-1_382R.1
CL0943	NonAncestral	1	Hypothetical protein	Pbi_NE-JV-1_638R.1
CL0945	NonAncestral	1	Hypothetical protein	SAG_OR0704.3_143R.1
CL0946	NonAncestral	1	Hypothetical protein	NC64A_IL-5-2s1_568L.1
CL0948	NonAncestral	1	Hypothetical protein	NC64A_KS1B_410R.1
CL0949	NonAncestral	1	Hypothetical protein	NC64A_IL-3A_481R.1
CL0950	NonAncestral	1	Hypothetical protein	SAG_GM0701.1_754R.1
CL0951	NonAncestral	1	Hypothetical protein	NC64A_KS1B_007R.1
CL0952	NonAncestral	1	Hypothetical protein	NC64A_NE-JV-4_485R.1
CL0953	NonAncestral	1	Hypothetical protein	NC64A_KS1B_658L.1
CL0954	NonAncestral	1	Hypothetical protein	Pbi_NW665.2_507R.1
CL0955	NonAncestral	1	Hypothetical protein	Pbi_CVB-1_863R.1
CL0956	NonAncestral	1	Hypothetical protein	NC64A_CvsA1_703R.1
CL0958	NonAncestral	1	Hypothetical protein	NC64A_CviKI_608R.1
CL0959	NonAncestral	1	Hypothetical protein	NC64A_MA-1E_209R.1
CL0960	NonAncestral	1	Hypothetical protein	Pbi_AP110A_080L.1
CL0961	NonAncestral	1	Hypothetical protein	Pbi_OR0704.2.2_524R.1
CL0962	NonAncestral	1	Hypothetical protein	NC64A_NE-JV-4_029R.1
CL0964	NonAncestral	1	Hypothetical protein	Pbi_AP110A_524R.1
CL0965	NonAncestral	1	Hypothetical protein	NC64A_NE-JV-4_493R.1
CL0966	NonAncestral	1	Hypothetical protein	NC64A_NE-JV-4_261R.1
CL0967	NonAncestral	1	Hypothetical protein	NC64A_NYs-1_215R.1
CL0968	NonAncestral	1	Hypothetical protein	SAG_NE-JV-2_278R.1
CL0969	NonAncestral	1	Hypothetical protein	SAG_NTS-1_587R.1
CL0970	NonAncestral	1	Hypothetical protein	SAG_Canal-1_076R.1
CL0971	NonAncestral	1	Hypothetical protein	Pbi_Fr5L_515R.1
CL0972	NonAncestral	1	Hypothetical protein	Pbi_CZ-2_511R.1
CL0973	NonAncestral	1	Hypothetical protein	NC64A_MA-1E_551L.1
CL0974	NonAncestral	1	Hypothetical protein	Pbi_CZ-2_344R.1
CL0975	NonAncestral	1	Hypothetical protein	SAG_NTS-1_179R.1
CL0976	NonAncestral	1	Hypothetical protein	NC64A_KS1B_002L.1
CL0977	NonAncestral	1	Hypothetical protein	NC64A_NYs-1_578R.1
CL0979	NonAncestral	1	Hypothetical protein	Pbi_NE-JV-1_688R.1
CL0980	NonAncestral	1	Hypothetical protein	SAG_OR0704.3_426R.1
CL0981	NonAncestral	1	Hypothetical protein	SAG_Can0610SP_234R.1
CL0982	NonAncestral	1	Hypothetical protein	NC64A_KS1B_134L.1
CL0983	NonAncestral	1	Hypothetical protein	NC64A_NE-JV-4_087L.1
CL0984	NonAncestral	1	Hypothetical protein	Pbi_NE-JV-1_856R.1
CL0985	NonAncestral	1	Hypothetical protein	Pbi_NE-JV-1_881R.1
CL0986	NonAncestral	1	Hypothetical protein	NC64A_KS1B_006L.1
CL0987	NonAncestral	1	Hypothetical protein	Pbi_CZ-2_194R.1
CL0988	NonAncestral	1	Hypothetical protein	Pbi_CVB-1_511R.1
CL0990	NonAncestral	1	Hypothetical protein	SAG_WI0606_684L.1
CL0991	NonAncestral	1	Hypothetical protein	NC64A_CME6_086R.1
CL0992	NonAncestral	1	Hypothetical protein	Pbi_CVR-1_291L.1
CL0993	NonAncestral	1	Hypothetical protein	NC64A_CME6_026R.1
CL0994	NonAncestral	1	Hypothetical protein	NC64A_NE-JV-4_368R.1
CL0995	NonAncestral	1	Hypothetical protein	SAG_NTS-1_890R.1
CL0996	NonAncestral	1	Hypothetical protein	NC64A_IL-5-2s1_370R.1
CL0997	NonAncestral	1	Hypothetical protein	SAG_TN603.4.2_593R.1
CL0998	NonAncestral	1	Hypothetical protein	SAG_NE-JV-2_015L.1
CL0999	NonAncestral	1	Hypothetical protein	Pbi_AP110A_286L.1
CL1000	NonAncestral	1	Hypothetical protein	SAG_WI0606_260L.1
CL1001	NonAncestral	1	Hypothetical protein	Pbi_OR0704.2.2_579R.1
CL1002	NonAncestral	1	Hypothetical protein	NC64A_KS1B_190R.1
CL1003	NonAncestral	1	Hypothetical protein	NC64A_MA-1D_351R.1
CL1004	NonAncestral	1	Hypothetical protein	NC64A_MA-1D_155R.1
CL1005	NonAncestral	1	Hypothetical protein	Pbi_NE-JV-1_639R.1
CL1006	NonAncestral	1	Hypothetical protein	Pbi_NE-JV-1_503L.1
CL1007	NonAncestral	1	Hypothetical protein	Pbi_NE-JV-1_869R.1
CL1008	NonAncestral	1	Hypothetical protein	NC64A_NYs-1_441L.1
CL1009	NonAncestral	1	Hypothetical protein	Pbi_CZ-2_091R.1
CL1010	NonAncestral	1	Hypothetical protein	NC64A_CvsA1_477R.1
CL1011	NonAncestral	1	Hypothetical protein	Pbi_NE-JV-1_165R.1
CL1012	NonAncestral	1	Hypothetical protein	SAG_Can0610SP_969R.1
CL1013	NonAncestral	1	Hypothetical protein	NC64A_MA-1D_636R.1
CL1014	NonAncestral	1	Hypothetical protein	Pbi_CVM-1_351R.1
CL1015	NonAncestral	1	Hypothetical protein	NC64A_NYs-1_614R.1
CL1016	NonAncestral	1	Protein of unknown function (DUF1390)	SAG_NE-JV-2_001L.1
CL1017	NonAncestral	1	Hypothetical protein	Pbi_AP110A_252R.1
CL1019	NonAncestral	1	Hypothetical protein	Pbi_NW665.2_320R.1
CL1020	NonAncestral	1	Hypothetical protein	NC64A_CvsA1_098R.1
CL1021	NonAncestral	1	Hypothetical protein	Pbi_CVM-1_527R.1
CL1022	NonAncestral	1	Hypothetical protein	Pbi_CVB-1_495R.1
CL1023	NonAncestral	1	Hypothetical protein	NC64A_AN69C_533R.1
CL1024	NonAncestral	1	Hypothetical protein	Pbi_NE-JV-1_313L.1
CL1025	NonAncestral	1	Hypothetical protein	NC64A_MA-1D_349L.1
CL0222	NonAncestral-MatchVirus&Cellular	7	Adenine-specific methyltransferase	NC64A_IL-5-2s1_006R.1 NC64A_MA-1D_09R.1 NC64A_NY-2B_007R.1 NC64A_NY2A_Ref_B010R NC64A_NYs-1_008R.1 OlV1_089 OtV2_078
CL0796	NonAncestral-MatchVirus&Cellular	9	Adenosylcobalamin-dependent ribonucleoside-triphosphate reductase	Pbi_CZ-2_002R.1 Pbi_Fr5L_035R.1 Pbi_OR0704.2.2_006R.1 SAG_ATCV1_Ref_Z838L SAG_Canal-1_889L.1 SAG_MO0605SPH_945L.1 SAG_NE-JV-3_983L.1 SAG_OR0704.3_1017L.1 SAG_WI0606_964L.1
CL0007	NonAncestral-MatchVirus&Cellular	8	ADP-ribosyl glycohydrolase	Pbi_CVA-1_205R.1 Pbi_CVB-1_221R.1 Pbi_CVM-1_222R.1 Pbi_CVR-1_210R.1 Pbi_Can18-4_212R.1 Pbi_FR483_Ref_N170R Pbi_NW665.2_189R.1 SAG_Canal-1_898L.1
CL0792	NonAncestral-MatchCellular	15	Alginate biosynthesis protein	Pbi_NE-JV-1_603L.1 SAG_ATCV1_Ref_Z752L SAG_Br0604L_871L.1 SAG_Can0610SP_894L.1 SAG_Canal-1_784L.1 SAG_Canal-1_785L.1 SAG_GM0701.1_890L.1 SAG_MN0810.1_939L.1 SAG_MO0605SPH_840L.1 SAG_NE-JV-2_905L.1 SAG_NE-JV-3_875L.1 SAG_NTS-1_939L.1 SAG_OR0704.3_886L.1 SAG_TN603.4.2_907L.1 SAG_WI0606_855L.1
CL0467	NonAncestral-MatchCellular	10	Ankyrin repeat protein	Pbi_AP110A_064L.1 Pbi_CVA-1_051L.1 Pbi_CVB-1_066L.1 Pbi_CVB-1_067L.1 Pbi_CVM-1_063L.1 Pbi_CVM-1_064L.1 Pbi_CVR-1_057L.1 Pbi_FR483_Ref_N033L Pbi_NE-JV-1_167L.1 SAG_TN603.4.2_794L.1
CL0739	NonAncestral-MatchCellular	17	Aspartate transcarbamylase	NC64A_AN69C_190R.1 NC64A_AR158_Ref_C204R NC64A_CME6_191R.1 NC64A_CviKI_181R.1 NC64A_CvsA1_188R.1 NC64A_IL-3A_186R.1 NC64A_IL-5-2s1_244R.1 NC64A_KS1B_119R.1 NC64A_MA-1D_129R.1 NC64A_MA-1E_185R.1 NC64A_MA-1E_203R.1 NC64A_MA-1E_204R.1 NC64A_NE-JV-4_196R.1 NC64A_NY-2B_251R.1 NC64A_NY2A_Ref_B222R NC64A_NYs-1_233R.1 NC64A_PBCV1_Ref_A169R
CL0027	NonAncestral-MatchCellular	7	Cysteine-rich acidic integral membrane protein	Pbi_CVB-1_568R.1 Pbi_CVM-1_583R.1 Pbi_FR483_Ref_n497R Pbi_MT325_Ref_m489R Pbi_NW665.2_559R.1 Pbi_NW665.2_560R.1 Pbi_OR0704.2.2_575R.1
CL0056	NonAncestral-MatchCellular	2	dUTP diphosphatase	Pbi_FR483_Ref_N267L SAG_Canal-1_533L.1
CL0989	NonAncestral-MatchCellular	1	Endonuclease HhaII	Pbi_CVB-1_338R.1
CL0940	NonAncestral-MatchCellular	1	F420-0:gamma-glutamyl ligase	SAG_TN603.4.2_1019R.1
CL0049	NonAncestral-MatchCellular	5	Fumarate reductase	Pbi_CZ-2_917L.1 SAG_Canal-1_886R.1 SAG_MO0605SPH_943R.1 SAG_NE-JV-3_981R.1 SAG_WI0606_962R.1
CL0375	NonAncestral-MatchVirus&Cellular	7	Galactosyl transferase	NC64A_AN69C_065R.1 NC64A_CME6_067R.1 NC64A_CME6_069R.1 NC64A_IL-3A_060R.1 NC64A_KS1B_09R.1 NC64A_NE-JV-4_074R.1 NC64A_PBCV1_Ref_A064R
CL0466	NonAncestral-MatchCellular	24	Glycerol uptake facilitator protein	Pbi_AP110A_058R.1 Pbi_CVA-1_045R.1 Pbi_CVB-1_060R.1 Pbi_CVM-1_057R.1 Pbi_CVR-1_051R.1 Pbi_CZ-2_052R.1 Pbi_Can18-4_051R.1 Pbi_Fr5L_080R.1 Pbi_MT325_Ref_M030R Pbi_NE-JV-1_807L.1 Pbi_OR0704.2.2_056R.1 SAG_ATCV1_Ref_Z300R SAG_Br0604L_357R.1 SAG_Can0610SP_359R.1 SAG_Canal-1_347R.1 SAG_GM0701.1_358R.1 SAG_MN0810.1_384R.1 SAG_MO0605SPH_363R.1 SAG_NE-JV-2_387R.1 SAG_NE-JV-3_352R.1 SAG_NTS-1_395R.1 SAG_OR…
CL0963	NonAncestral-MatchCellular	1	Glycosyl hydrolase	Pbi_NE-JV-1_050L.1
CL0526	NonAncestral-MatchCellular	27	Glycosyl transferase	Pbi_AP110A_970R.1 Pbi_CVA-1_971R.1 Pbi_CVB-1_918R.1 Pbi_CVG-1_920R.1 Pbi_CVM-1_953R.1 Pbi_CVR-1_977R.1 Pbi_CZ-2_932R.1 Pbi_Can18-4_971R.1 Pbi_FR483_Ref_N805R Pbi_Fr5L_926R.1 Pbi_MT325_Ref_M813R Pbi_NE-JV-1_930L.1 Pbi_NW665.2_955R.1 Pbi_OR0704.2.2_923R.1 SAG_ATCV1_Ref_Z347R SAG_Br0604L_399R.1 SAG_Can0610SP_407R.1 SAG_Canal-1_380R.1 SAG_GM0701.1_405R.1 SAG_MN0810.1_424R.1 SAG_MO0605SPH_412R.1 SAG_N…
CL0561	NonAncestral-MatchCellular	6	Glycosyltransferase	NC64A_AR158_Ref_C559R NC64A_IL-5-2s1_649R.1 NC64A_MA-1D_637R.1 NC64A_NY-2B_633R.1 NC64A_NY2A_Ref_B618R NC64A_NYs-1_641R.1
CL0876	NonAncestral-MatchCellular	12	Hypothetical protein	Pbi_CVG-1_200L.1 Pbi_CVG-1_203L.1 Pbi_FR483_Ref_N180L Pbi_FR483_Ref_N183L Pbi_MT325_Ref_M177L Pbi_MT325_Ref_M178L SAG_Br0604L_184R.1 SAG_GM0701.1_190R.1 SAG_GM0701.1_191R.1 SAG_MN0810.1_400L.1 SAG_NTS-1_203R.1 SAG_TN603.4.2_193R.1
CL0517	NonAncestral-MatchCellular	8	Hypothetical protein	Pbi_AP110A_852R.1 Pbi_CVB-1_819R.1 Pbi_CVG-1_822R.1 Pbi_CZ-2_831R.1 Pbi_FR483_Ref_n721R Pbi_Fr5L_829R.1 Pbi_MT325_Ref_m730R Pbi_OR0704.2.2_832R.1
CL0674	NonAncestral-MatchCellular	6	Hypothetical protein	NC64A_AR158_Ref_c458L NC64A_IL-5-2s1_537L.1 NC64A_MA-1D_402L.1 NC64A_NY-2B_517L.1 NC64A_NY2A_Ref_b518L NC64A_NYs-1_530L.1
CL0854	NonAncestral-MatchCellular	5	Hypothetical protein	SAG_ATCV1_Ref_z630L SAG_Canal-1_096R.1 SAG_NE-JV-2_770L.1 SAG_NE-JV-3_740L.1 SAG_NTS-1_787L.1
CL0356	NonAncestral-MatchVirus&Cellular	5	Macrocin-O-methyltransferase	NC64A_AN69C_061L.1 NC64A_CME6_063L.1 NC64A_IL-3A_056L.1 NC64A_NE-JV-4_070L.1 NC64A_PBCV1_Ref_A061L
CL0778	NonAncestral-MatchVirus&Cellular	14	Multiprotein-bridging factor	Pbi_NE-JV-1_174L.1 SAG_ATCV1_Ref_Z533L SAG_Br0604L_623L.1 SAG_Can0610SP_648L.1 SAG_Canal-1_566L.1 SAG_GM0701.1_621L.1 SAG_MN0810.1_681L.1 SAG_MO0605SPH_616L.1 SAG_NE-JV-2_661L.1 SAG_NE-JV-3_634L.1 SAG_NTS-1_669L.1 SAG_OR0704.3_630L.1 SAG_TN603.4.2_613L.1 SAG_WI0606_639L.1
CL0978	NonAncestral-MatchCellular	1	Plant protein of unknown function (DUF946)	Pbi_CVB-1_281R.1
CL0787	NonAncestral-MatchCellular	8	Potassium transporter	Pbi_FR483_Ref_N110R Pbi_NW665.2_119R.1 SAG_ATCV1_Ref_Z696R SAG_Br0604L_794R.1 SAG_GM0701.1_791R.1 SAG_MN0810.1_844R.1 SAG_OR0704.3_795R.1 SAG_TN603.4.2_820R.1
CL0875	NonAncestral-MatchCellular	12	SAM-dependent methyltransferases	SAG_Br0604L_158L.1 SAG_Br0604L_159L.1 SAG_GM0701.1_161L.1 SAG_GM0701.1_162L.1 SAG_MO0605SPH_158L.1 SAG_MO0605SPH_159L.1 SAG_NTS-1_180L.1 SAG_NTS-1_181L.1 SAG_TN603.4.2_160L.1 SAG_TN603.4.2_161L.1 SAG_WI0606_161L.1 SAG_WI0606_162L.1
CL0065	NonAncestral-MatchCellular	3	SAM-dependent methyltransferases	NC64A_CviKI_481L.1 NC64A_CvsA1_498L.1 NC64A_MA-1E_591L.1
CL0607	NonAncestral-MatchVirus&Cellular	6	SAM-dependent methyltransferases	NC64A_AR158_Ref_c173L NC64A_IL-5-2s1_067L.1 NC64A_MA-1D_086L.1 NC64A_NY-2B_208L.1 NC64A_NY2A_Ref_B183L NC64A_NYs-1_187L.1
CL0834	NonAncestral-MatchCellular	3	Similar to CBN-RGR-1 protein (Caenorhabditis brenneri)	SAG_ATCV1_Ref_z367R SAG_MN0810.1_454R.1 SAG_OR0704.3_423R.1
CL0918	NonAncestral-MatchCellular	3	Similar to GK24069 protein (Drosophila willistoni)	Pbi_MT325_Ref_m420R SAG_OR0704.3_425L.1 SAG_OR0704.3_425L.1
CL0923	NonAncestral-MatchCellular	4	Similar to hypothetical protein AFLA_013450 (Aspergillus flavus NRRL3357)	SAG_NE-JV-2_262L.1 SAG_NE-JV-2_275R.1 SAG_NE-JV-2_275R.1 SAG_NE-JV-2_283R.1
CL0767	NonAncestral-MatchCellular	29	Similar to hypothetical protein AURANDRAFT_68439 (Aureococcus anophagefferens)	Pbi_CVG-1_432R.1 Pbi_CZ-2_251R.1 Pbi_CZ-2_446R.1 Pbi_FR483_Ref_N403R Pbi_Fr5L_286R.1 Pbi_Fr5L_454R.1 Pbi_MT325_Ref_M388R Pbi_NW665.2_442R.1 Pbi_OR0704.2.2_244R.1 Pbi_OR0704.2.2_459R.1 SAG_ATCV1_Ref_Z217R SAG_ATCV1_Ref_Z813L SAG_Br0604L_267R.1 SAG_Can0610SP_257R.1 SAG_Can0610SP_976L.1 SAG_Canal-1_254R.1 SAG_MN0810.1_1000L.1 SAG_MN0810.1_284R.1 SAG_MO0605SPH_272R.1 SAG_MO0605SPH_910L.1 SAG_NE-JV-2_…
CL0536	NonAncestral-MatchCellular	9	Similar to hypothetical protein AURANDRAFT_71531 (Aureococcus anophagefferens)	NC64A_AR158_Ref_C078L NC64A_CviKI_066L.1 NC64A_CvsA1_022L.1 NC64A_IL-5-2s1_192R.1 NC64A_MA-1D_554R.1 NC64A_MA-1E_067L.1 NC64A_NY-2B_99L.1 NC64A_NY2A_Ref_B091L NC64A_NYs-1_078L.1
CL0503	NonAncestral-MatchCellular	21	Similar to hypothetical protein Bind_1700 (Beijerinckia indica subsp. indica ATCC 9039)	Pbi_AP110A_576R.1 Pbi_CVA-1_570R.1 Pbi_CVG-1_549R.1 Pbi_CVM-1_586R.1 Pbi_CVR-1_580R.1 Pbi_Can18-4_595R.1 Pbi_FR483_Ref_N500R Pbi_MT325_Ref_M491R Pbi_NW665.2_563R.1 SAG_ATCV1_Ref_Z144R SAG_Br0604L_169R.1 SAG_Can0610SP_167R.1 SAG_Canal-1_185R.1 SAG_GM0701.1_175R.1 SAG_MN0810.1_200R.1 SAG_MO0605SPH_177R.1 SAG_NE-JV-2_183R.1 SAG_NE-JV-3_172R.1 SAG_OR0704.3_175R.1 SAG_TN603.4.2_174R.1 SAG_WI0606_180R.1
CL0502	NonAncestral-MatchCellular	15	Similar to hypothetical protein BRAFLDRAFT_84208 (Branchiostoma floridae)	Pbi_AP110A_571L.1 Pbi_CVA-1_564L.1 Pbi_CVB-1_567L.1 Pbi_CVG-1_545L.1 Pbi_CVM-1_582L.1 Pbi_CVR-1_575L.1 Pbi_Can18-4_590L.1 Pbi_FR483_Ref_N496L Pbi_Fr5L_564L.1 Pbi_Fr5L_574L.1 Pbi_MT325_Ref_M488L Pbi_MT325_Ref_m487R Pbi_NE-JV-1_300L.1 Pbi_NW665.2_558L.1 Pbi_OR0704.2.2_574L.1
CL0947	NonAncestral-MatchCellular	1	Similar to hypothetical protein CHLNCDRAFT_51499 (Chlorella variabilis)	SAG_MN0810.1_1026L.1
CL0489	NonAncestral-MatchCellular	13	Similar to hypothetical protein DET0762 (Dehalococcoides ethenogenes 195)	Pbi_AP110A_380R.1 Pbi_CVA-1_370R.1 Pbi_CVB-1_384R.1 Pbi_CVG-1_364R.1 Pbi_CVM-1_398R.1 Pbi_CVR-1_378R.1 Pbi_CZ-2_343L.1 Pbi_Can18-4_391R.1 Pbi_FR483_Ref_N331R Pbi_Fr5L_387L.1 Pbi_MT325_Ref_M324R Pbi_NW665.2_354R.1 Pbi_OR0704.2.2_342L.1
CL0055	NonAncestral-MatchCellular	4	Similar to hypothetical protein ebD82 (Aromatoleum aromaticum EbN1)	SAG_ATCV1_Ref_z746R SAG_Canal-1_002L.1 SAG_NE-JV-3_869R.1 SAG_OR0704.3_879R.1
CL0533	NonAncestral-MatchCellular	9	Similar to hypothetical protein FBBAL38_01845 (Flavobacteria bacterium BAL38)	NC64A_AR158_Ref_C073L NC64A_CviKI_059L.1 NC64A_CvsA1_135L.1 NC64A_IL-5-2s1_197R.1 NC64A_MA-1D_558R.1 NC64A_MA-1E_049L.1 NC64A_NY-2B_094L.1 NC64A_NY2A_Ref_B086L NC64A_NYs-1_075L.1
CL0063	NonAncestral-MatchCellular	3	Similar to hypothetical protein FJSC11DRAFT_3560 (Fischerella sp. JSC-11)	NC64A_CviKI_069R.1 NC64A_CvsA1_025R.1 NC64A_MA-1E_070R.1
CN0017	NonAncestral-MatchVirus&Cellular	22	Similar to hypothetical protein Isop_1894 (Isosphaera pallida ATCC 43644)	NC64A_AN69C_064L.1 NC64A_CME6_066L.1 NC64A_IL-3A_059L.1 NC64A_NE-JV-4_073L.1 NC64A_PBCV1_Ref_A063L NC64A_AN69C_074R.1 NC64A_AR158_Ref_C089R NC64A_CME6_078R.1 NC64A_CviKI_079R.1 NC64A_CvsA1_038R.1 NC64A_IL-3A_067R.1 NC64A_IL-5-2s1_179L.1 NC64A_KS1B_021R.1 NC64A_MA-1D_537L.1 NC64A_MA-1E_059R.1 NC64A_MA-1E_063R.1 NC64A_MA-1E_081R.1 NC64A_NE-JV-4_082R.1 NC64A_NY-2B_111R.1 NC64A_NY2A_Ref_B103R NC64A_N…
CL0016	NonAncestral-MatchCellular	4	Similar to hypothetical protein LOC100392540 (Callithrix jacchus)	Pbi_CVA-1_699L.1 Pbi_CVR-1_707L.1 Pbi_MT325_Ref_m592L Pbi_NW665.2_681L.1
CL0856	NonAncestral-MatchCellular	4	Similar to hypothetical protein LOC100495468 (Xenopus (Silurana) tropicalis)	Pbi_CZ-2_397R.1 Pbi_CZ-2_401R.1 Pbi_OR0704.2.2_409L.1 SAG_ATCV1_Ref_z670R
CL0879	NonAncestral-MatchVirus&Cellular	11	Similar to hypothetical protein P9215_14221 (Prochlorococcus marinus str. MIT 9215)	Pbi_CVG-1_196R.1 Pbi_FR483_Ref_N176R Pbi_MT325_Ref_M173R SAG_Br0604L_190L.1 SAG_GM0701.1_198L.1 SAG_MN0810.1_226L.1 SAG_MO0605SPH_203L.1 SAG_NTS-1_210L.1 SAG_NTS-1_211L.1 SAG_TN603.4.2_200L.1 SAG_WI0606_206L.1
CL0011	NonAncestral-MatchCellular	2	Similar to hypothetical protein WwSim0361 (Wolbachia endosymbiont of Drosophila simulans)	Pbi_CVA-1_476R.1 Pbi_MT325_Ref_m414R
CL0059	NonAncestral-MatchCellular	5	Similar to peptidase S8/S53 subtilisin kexin sedolisin (Pseudoalteromonas atlantica T6c)	SAG_Canal-1_657R.1 SAG_MO0605SPH_719R.1 SAG_NE-JV-3_739R.1 SAG_NTS-1_786R.1 SAG_WI0606_736R.1
CL0017	NonAncestral-MatchCellular	3	Similar to predicted protein (Nematostella vectensis)	Pbi_CVA-1_704R.1 Pbi_CVR-1_712R.1 Pbi_MT325_Ref_m597R
CL0922	NonAncestral-MatchCellular	3	Similar to predicted protein (Nematostella vectensis)	NC64A_AN69C_621R.1 NC64A_AN69C_622R.1 NC64A_AN69C_622R.1
CL0057	NonAncestral-MatchCellular	2	Similar to predicted protein (Nematostella vectensis)	SAG_Canal-1_612L.1 SAG_MN0810.1_726L.1
CL0944	NonAncestral-MatchCellular	1	Similar to predicted protein (Nematostella vectensis)	SAG_MO0605SPH_661L.1
CL0957	NonAncestral-MatchCellular	1	Similar to uncharacterized protein (Schizosaccharomyces pombe)	SAG_MN0810.1_137R.1
CL0846	NonAncestral-MatchCellular	11	Similar to uncharacterized protein LOC100382056 (Zea mays)	SAG_ATCV1_Ref_z543L SAG_ATCV1_Ref_z545L SAG_Br0604L_633L.1 SAG_Can0610SP_659L.1 SAG_Canal-1_575L.1 SAG_GM0701.1_628L.1 SAG_MO0605SPH_624L.1 SAG_NE-JV-2_674L.1 SAG_NTS-1_682L.1 SAG_TN603.4.2_624L.1 SAG_WI0606_650L.1
CL0878	NonAncestral-MatchVirus&Cellular	10	Similar to uncharacterized protein YhcW	Pbi_CVG-1_197L.1 Pbi_FR483_Ref_N177L Pbi_MT325_Ref_M174L SAG_Br0604L_186R.1 SAG_GM0701.1_193R.1 SAG_MN0810.1_221R.1 SAG_MO0605SPH_198R.1 SAG_NTS-1_205R.1 SAG_TN603.4.2_194R.1 SAG_WI0606_201R.1
CL0037	NonAncestral-MatchCellular	3	Similar to uncharacterized protein yjcS (Escherichia coli)	Pbi_CVM-1_012L.1 Pbi_FR483_Ref_N003L Pbi_NW665.2_005L.1
CL0624	NonAncestral-MatchCellular	19	Thylakoid formation protein	NC64A_AN69C_151R.1 NC64A_AR158_Ref_C174R NC64A_CME6_156R.1 NC64A_CviKI_144R.1 NC64A_CvsA1_150R.1 NC64A_IL-3A_147R.1 NC64A_IL-5-2s1_068R.1 NC64A_IL-5-2s1_069R.1 NC64A_KS1B_086R.1 NC64A_MA-1D_087R.1 NC64A_MA-1D_088R.1 NC64A_MA-1E_151R.1 NC64A_NE-JV-4_156R.1 NC64A_NY-2B_209R.1 NC64A_NY-2B_210R.1 NC64A_NY2A_Ref_b184R NC64A_NYs-1_188R.1 NC64A_NYs-1_189R.1 NC64A_PBCV1_Ref_A133R
